# Supplementary material for: Genome-wide analysis of lncRNA in wheat (Triticum aestivum) and functional characterization of TalncR9 in response to drought stress
Source: Front Plant Sci. 2025 Sep 4;16:1647354. doi: 10.3389/fpls.2025.1647354 (PMC12443737; doi:10.3389/fpls.2025.1647354)
Supplement: Supplementary file 2 [file Table1.xlsx]

## Sheet: S1
Table S1. The primer sequences used in the study
Usage	Gene	Forward primers(5’-3’)	Reverse primers(5’-3’)
Clone	TaPDS	AGCGTCCAGGCACTAAA	TAACTTTCCGCCCAACA
Clone	TalncR9	GGCAGCTGTCCGCCGACCAAG	TTGTACAGTATAAGATAATGGT
qRT-PCR	Ta-β-actin	TTTGAAGAGTCGGTGAAGGG	TTTCATACAGCAGGCAAGCA
qRT-PCR	TalncR1	TTCGCCACAAACGGCTTTA	GTCTGGTGCTCGTCCCTCAT
qRT-PCR	TalncR2	CACCTGCCGCAACCCGTAT	GGTTTCTTCCTCCTGCTGATTGATA
qRT-PCR	TalncR3	TGCACCGCCATTACCAACC	TTATTCCCTTCTGACACCGACAC
qRT-PCR	TalncR4	CCAGAACAATCCAGCAAACTCAT	GAGATGTTGACGACCACCCAGT
qRT-PCR	TalncR5	ATCCAGAGTACCATCGGCTATCAA	CCCGTCCTTCACCTTCTCCTT
qRT-PCR	TalncR9	TGTCCGCTTGCTGTTTCC	GAGTAGTACAATCGTACCGTGT
qRT-PCR	TalncR27	GACGAAGCATGTCCTGGAGAAGG	CGACGAGCCCACGTAGACGA
qRT-PCR	TalncR99	CCGTGCGATTCTGCTGTCA	TGGATTGCTCCTTCTGTGG
qRT-PCR	TalncR124	GTTCTCACTGTTTCCTGTCCCTC	ATGGCTTTCTGCTTGGTCTTG
qRT-PCR	TalncR181	TTGTGGGACGGAGGGAGTA	GTAAGGGAAGGCAAGGAAA
qRT-PCR	TalncR242	ACAAGCGCAAGGAGTACATCAAGG	AAGGCGGAGGTGTCGGAGGA
qRT-PCR	TalncR256	CCTGCATTGGCGTCAGACTATTT	CGTGGTACTGCTTGGCGTTCA
qRT-PCR	TalncR296	TGGAGGAGCACGAGGAGAT	CAAAGTGACAGGCAAGTTGAT
qRT-PCR	TalncR302	CGGTGGAGGTGAAGGTGAC	CTGCTACGCCGATCTTGATT
qRT-PCR	TalncR319	ACGGAAAAGCTGCCATAAT	AGACCAGTCCCCTTGAGAA
qRT-PCR	TalncR320	CCACGAGGCAAGCAAAGAA	GGCCACCGTAATGCACAGA
qRT-PCR	TalncR321	TAAGATTCGCTTTGTCTAACTC	GTTCCACTGTTGAAGGGTT
qRT-PCR	TalncR322	CCAACGACAAGCTGCACAA	CAGGCACGATGAAGAAGTCC
qRT-PCR	TalncR323	CTGGTTACGGACCCTACTTCTT	GATGCGACCACAAATCAAAGA
qRT-PCR	AtLEA30	GTGTTCGATTAGTGTAACAAA	TTGTCTTTTACAGAAGCCA
qRT-PCR	AtERD1A	ACACCAATACTAAGCCTACA	AGAAGAAACCCAGAAGAAC
qRT-PCR	AtDREB2	TACGAGCAAGAAGACTAAACA	CCAAAGGACCATACATAGC
qRT-PCR	AtSPS1	GTCAGGGTCTTGACGATGC	ACCTTGGTTTGGTGCTTTC

## Sheet: S2
Table S2. The expression data (log2-based values) of the TalncRNA after drought and heat treatments
ID	Heat-1h	Heat-6h	Drought-1h	Drought-6h	Drought plus heat-1h	Drought plus heat-6h
Traes_3AS_E10DBCD85.2	0.0219474	0.00694061	0	0.00995344	0	0.0104721
Traes_2BS_C18C252CF.1	0.00646941	0.000217338	-0.0099372	0.00269702	0.00456043	0.00335472
Traes_6AS_61B82B726.1	0.00857945	-0.00363253	-0.0125209	0.000222039	-0.0125209	-0.0125209
Traes_2DS_37E29523D.1	0.032757	0	0.0114872	0.0148861	0	0
Traes_2AL_88233D0EA.1	0.0343757	0.0213266	0	0.0161973	0	0
Traes_5AS_171F00EAC.1	0.053657	0	0	0.0163663	0.1304	0.0172172
Traes_4AL_A21C27BCB.1	-0.0166931	-0.0166931	-0.00358125	0.000295591	-0.0166931	-0.0166931
Traes_2BL_0E87D8729.1	0	0	0	0.017676	0	0
Traes_6BL_CB0A10DC9.1	0	0	0	0.0177606	0	0.0186834
Traes_1DS_2B1FDAE1C.1	-0.017529	-0.0031859	0.00172777	0.000310303	-0.017529	-0.017529
Traes_1AS_A91C6B2BF.1	-0.0178804	-0.0178804	-0.0178804	0.000316484	0.00364908	0.00126185
Traes_2DL_903A29CBA.1	0	0	0	0.0183087	0	0
Traes_6BL_E6F4E90A5.1	0.00957505	0.000322006	-0.014748	0.00399423	0.00742592	-0.014748
Traes_4DL_BC172CD5D.2	-0.0150286	-0.0150286	-0.0150286	0.00406972	-0.0150286	-0.0150286
Traes_2DS_11CC4F987.1	0.0570016	0.0744517	0.0217692	0.00687642	0.0250522	0.0663467
Traes_2BL_9C51867A2.1	0	0	0.0152396	0.0197413	0	0
Traes_1AL_2312E9D23.1	0.00102298	-0.00809147	0.0045837	0.0118818	-0.00809147	0.0262589
Traes_4BS_1794BA59F.2	0.0202597	-0.016367	0.00923029	0.00388956	0.0227861	0.000420576
Traes_4AL_E15EEC071.1	0	0.0336943	0	0.0210714	0	0.0866872
Traes_5BL_4D1B3BAE9.1	0	0	0	0.0211189	0	0.0222149
Traes_4BS_9E4FBF387.1	0	0	0	0.0216885	0	0.0228138
Traes_5DL_013235A76.2	0	0	0.0237755	0.0220279	0	0
Traes_1DS_0862C6644.1	0.0114171	0.028762	0.033614	0.0047644	0.00805222	0.00493967
Traes_7DL_6DAFB6CDE.1	0	0	0	0.0226534	0	0
Traes_7AL_9FAFF225A.1	0.0297628	0.0475379	0	0.0229438	0	0
Traes_1AS_160484949.1	0	0	0	0.0229723	0	0
Traes_1AL_EE24C4B81.1	0	0.0185902	0	0.0231133	0	0.0232943
Traes_4AL_C9E08C423.2	0	0	0	0.0231704	0	0
Traes_1BL_CA556A39D.1	-0.0239513	-0.0239513	-0.0239513	0.000423035	0.00487573	-0.0239513
Traes_2BL_E3C5EC548.1	-0.0192045	0.0577357	0.0182315	0.00519103	-0.0192045	0.00645557
Traes_5DL_6CFCF395E.1	0	0.0150839	0.0233195	0.0262646	0	0
Traes_4AL_5158CBEAE.1	0	0	0	0.026632	0	0
Traes_2AS_280CEC75B.1	-0.0173105	-0.00195493	-0.000329254	0.00942534	-0.0173105	-0.0173105
Traes_2BL_93FEDFD17.1	0	0	0	0.0270965	0	0
Traes_7DL_35CACD573.2	0.00868161	-0.0271762	-0.0271762	0.000479448	-0.010733	-0.0131729
Traes_5AL_21C395CA8.1	0.0716084	0.05782	0	0.0279578	0.0969838	0.0864762
Traes_5BL_FCC51E166.1	-0.0181934	0.000396749	0.00675283	0.0099014	0.0343446	-0.0181934
Traes_6AL_2983D4EB6.1	0	0.0116517	0	0.0288461	0.0171538	0
Traes_4AL_046C95BA8.1	-0.0228563	-0.0228563	-0.0228563	0.00616825	-0.0228563	-0.0228563
Traes_2AL_A22D94DE0.2	0.0179942	-0.00200961	0.00711612	0.0113415	-0.00437362	-0.00536517
Traes_2DL_FFC3E4F86.1	-0.0289395	0.011926	-0.0289395	0.000510242	-0.0289395	-0.0289395
Traes_1BS_4BCAAC900.1	0.00764956	-0.00433778	0.0134294	0.00566381	-0.0239099	0.0016836
Traes_1DS_6B6FC07F8.2	0.0399264	0	0	0.0308035	0	0
Traes_7DS_6683F0720.1	0	0	0	0.0308795	0	0
Traes_3AL_C6CABE04D.1	0	0.065191	0.0243887	0.0315635	0	0.123236
Traes_5BL_9DCF21485.1	0.0160837	-0.0249163	-0.000472699	0.00671812	-0.0249163	-0.0249163
Traes_6AS_2149ED306.1	0.0360338	0	0	0.0325868	0	0
Traes_4DS_168A4CF2D.1	0	0.0230446	0	0.0329685	0	0
Traes_4AS_97AB5DD09.3	0.044264	0.12219	-0.0275553	0.00651718	-0.0275553	0.0591742
Traes_4AS_7530AAEB4.1	0	0.0225839	0	0.0341064	0	0.0282887
Traes_4DS_3C177E1A3.2	0	0.0197285	0	0.0343113	0	0
Traes_1DL_62141109C.1	0	0.0720611	0.0535022	0.0349326	0	0.0695714
Traes_1BS_0D46B6E15.2	0.0111038	-0.0275208	0.0259815	0.00741188	-0.0275208	-0.0275208
Traes_4AL_0B09AAAC7.3	-0.0343712	-0.0343712	0.0708473	0.000604854	0.005718	-0.0343712
Traes_3AS_C44977369.1	-0.00777964	-0.0148818	-0.0140073	0.0120305	-0.0231203	-0.0112151
Traes_2DL_8A4224A6D.1	0.145101	0.0233781	0	0.0353009	0.0679052	0.030558
Traes_1DS_5373F0292.1	-0.0279379	-0.0279379	0.010322	0.00752286	0.0127059	0.0093536
Traes_7AS_922145467.1	0	0	0	0.0356404	0	0
Traes_2AS_B5D438C6C.2	0.0033421	-0.010382	0.00102609	0.0152156	-0.010382	-0.010382
Traes_4BL_1BE7F5B91.2	0.0385795	0.0239478	0	0.0361576	0.035186	0.0313008
Traes_7BL_E5AB714C4.1	0	0.215258	0.0323547	0.0364266	0	0.276984
Traes_4AL_AE1C2F50D.1	-0.0295898	0.0326351	0.0346806	0.00699231	-0.0295898	-0.0295898
Traes_2DL_B3CCCE89B.1	0.10914	0.0466939	0.0545143	0.00777511	0.137117	-0.0288867
Traes_4BS_292998768.2	0	0	0.039606	0.0367096	0	0
Traes_5AS_E7EB69CB3.2	0.109413	0.0580514	0.0106953	0.00779522	0.0540971	0.0840259
Traes_5AL_9073B43DD.2	-0.024128	-0.00271915	0.00893047	0.0130898	-0.024128	-0.024128
Traes_4BL_19F19CCC0.1	0	0	0	0.0376425	0	0
Traes_2DL_D2E2F1F04.1	0.0339174	0.211786	0.00555278	0.022781	-0.0149372	0.258945
Traes_7AS_ADA1F67FF.1	0.0493487	0	0	0.0381011	0.0436643	0.0383979
Traes_7BL_454DF46F2.2	-0.0309823	-0.00560961	-0.0309823	0.00731701	-0.0309823	-0.0309823
Traes_7DS_E7E3F6395.1	-0.0381139	-0.0381139	-0.0381139	0.000669836	-0.0381139	-0.0381139
Traes_2BL_87D896D13.1	-0.0154054	-0.0154054	-0.000293208	0.0234855	-0.0154054	0.00518761
Traes_2DS_74336A9D2.2	-0.025229	-0.025229	-0.025229	0.0136791	-0.025229	-0.025229
Traes_2BS_906706455.2	-0.0383252	0.222343	0.0446287	0.0006735	0.0077554	0.0813635
Traes_7BL_5CADD1825.1	0.0885083	0.639311	0.107922	0.000682836	0.0970067	0.000990736
Traes_2AL_E887CB7CF.1	0.0201028	-0.0312544	0.0294329	0.00840369	0.0156034	-0.0312544
Traes_4BS_5FECB39FA.2	0	0	0	0.0398121	0	0
Traes_7BL_2A5B030A7.1	-0.0317024	0.000688055	-0.0317024	0.00852249	-0.0317024	0.0916438
Traes_2AS_364A27137.1	-0.0317936	-0.0317936	-0.0317936	0.00854665	-0.0317936	-0.0317936
Traes_4DL_6185A7005.1	0.0714496	-0.0320702	0.0118257	0.00861997	0.016004	0.0107167
Traes_6BS_63C2E4C75.1	0	0	0	0.0409865	0	0
Traes_7AS_D098C85C8.1	-0.0176126	-0.0261175	0.00706906	0.000714017	-0.0406642	-0.0187452
Traes_5AL_0F12EEA55.1	-0.0270165	-0.00304197	-0.000512176	0.0146343	-0.0270165	-0.0270165
Traes_4BL_ACC8ED9AA.1	-0.032832	0.0655479	0.0556791	0.00882178	-0.032832	0.00914585
Traes_6BL_F5889C649.1	-0.0329297	0.000714384	-0.0329297	0.00884767	-0.0329297	-0.0329297
Traes_4BL_08FDAB28D.2	0.0750182	-0.0337334	-0.0337334	0.00906042	-0.0337334	-0.0337334
Traes_2DL_4669E54E1.2	0.00691161	-0.00192496	0.0742598	0.0259462	-0.0170437	-0.0170437
Traes_6DL_4B7BEF6E5.1	0.627715	1.64219	0.0426358	0.00912441	0.275748	0.388672
Traes_4BL_252BB0E18.1	0	0	0.013822	0.043227	0	0
Traes_2AL_1D347D7AC.2	-0.0081592	0.000178563	0.0141587	0.0227458	0.00412244	0.0126795
Traes_1DL_E01834616.1	-0.0015519	0.00923083	0.0161213	0.0176867	-0.0257679	0.0199236
Traes_5AL_6FF5E7E6F.1	0	0	0	0.0437926	0	0.0441331
Traes_7BS_C225A7BA3.2	0.0137339	-0.0124694	-0.0433072	0.00075972	-0.0433072	-0.0433072
Traes_2BL_A836BBB38.1	0	0	0	0.0449861	0	0
Traes_2DL_3D9AFDE13.1	-0.0442781	0.128685	-0.00942818	0.000776487	-0.0442781	0.00309445
Traes_5AL_E0CBE8FFF.1	0	0.0727303	0	0.0457132	0	0.0945792
Traes_2BS_49E1AF0CC.1	0	0.0431756	0.0224746	0.025314	0	0.0434779
Traes_5AS_B3A94AA7F.1	0	0	0	0.0457876	0	0
Traes_5BL_AC34B91F2.1	0.0507716	0	0	0.045937	0	0
Traes_7BL_EBEE87121.2	-0.0454424	-0.00819412	-0.0202897	0.00079658	0.00916858	-0.0454424
Traes_2BS_2A4BEA731.1	-0.0455922	-0.0455922	0.0288294	0.000799164	-0.0455922	0.0011595
Traes_4DL_40C35F92C.1	0.084173	0.149191	0	0.0468945	0.132801	0.269164
Traes_4BS_C8276C9CF.2	-0.00104977	0.00625168	0.0221303	0.0119898	-0.0173831	0.0287114
Traes_1BL_CADCA4485.2	-0.0285388	-0.0116049	-0.00236831	0.0195571	-0.0285388	0.0220288
Traes_2DL_9D3C220D8.1	-0.0476343	-0.0137007	-0.0476343	0.000834363	0.0613416	-0.0476343
Traes_2BS_6DB91427E.2	0.0439689	0.528469	0.00795363	0.0180621	0.0583403	0.569743
Traes_2AL_2AA557F45.2	0.0130077	-0.0104605	-0.00224795	0.0280539	0.00214142	0.000740247
Traes_7BS_1542EA53A.1	0	0	0	0.0490187	0	0
Traes_5DL_35568A706.1	0	0	0.0435812	0.0490421	0.0462913	0
Traes_1DL_3AC7512C6.1	0	0	0	0.0494915	0	0
Traes_5AL_FF3020C47.2	0.113255	0.0440225	-0.00857366	0.00946151	0.0549175	0.00281509
Traes_5BL_C9B6AFD30.2	-0.0482595	-0.0338306	-0.0323025	0.00156702	-0.0482595	-0.0274284
Traes_5AL_98686FFA1.2	0.00795574	0.126963	0.0330025	0.0253198	0.0326143	0.121854
Traes_5AS_488F38A29.1	-0.040935	-0.040935	-0.040935	0.00962666	-0.040935	-0.040935
Traes_7DL_2E012C3D8.1	0.0256145	0.0640547	0.0374698	0.0107197	-0.040021	0.0133249
Traes_7BL_9245842D2.1	-0.040021	0.0301902	-0.040021	0.0107197	-0.040021	-0.040021
Traes_4BL_9784B0AFE.1	-0.0403864	-0.0403864	0.168844	0.0108159	-0.0403864	-0.0403864
Traes_2AS_EAB39C7C9.2	0	0	0	0.052248	0	0
Traes_2AS_D48F530E1.1	0	0.0422633	0.0800655	0.0524427	0.0600567	0
Traes_2DL_04A8672C5.1	0	0	0	0.0524982	0	0.045481
Traes_2DL_DEBDE8274.1	-0.0224001	-0.051831	-0.031278	0.000906536	-0.051831	-0.051831
Traes_4DL_EBB92EE32.1	-0.0522226	-0.0522226	-0.0522226	0.00091326	-0.0522226	-0.0522226
Traes_1AS_996B43170.2	0.031397	0	0	0.0294214	0	0
Traes_4DS_71AA74F78.1	-0.0426449	-0.0426449	0.015647	0.0114095	0.0822727	0.0141814
Traes_7AL_F7FF33C06.1	0	0	0.0586292	0.0543676	0.0324463	0.0571553
Traes_2BL_11BF47495.1	0	0	0	0.0546846	0	0
Traes_3AL_762B834F8.1	0.343284	0.241069	0	0.0557435	0.933692	0.308382
Traes_6DL_4C16D04F8.1	0.171605	0	0	0.0557888	0.0807017	0
Traes_3DS_F81AC75DD.1	0.0664014	0.0224799	0.030516	0.000965155	0.074535	0.00384557
Traes_1AS_106ED8AD4.1	0	0	0	0.0568957	0	0
Traes_5DL_FEC3DC25B.1	0	0	0	0.0568957	0.0671527	0
Traes_2BL_BC1EDA50A.2	-0.0255208	0.0159667	-0.00546196	0.00604124	-0.0255208	-0.0255208
Traes_3DS_B754ABE5C.1	-0.0462017	-0.0462017	-0.0462017	0.0108409	-0.0462017	-0.0462017
Traes_7DS_F5C717413.1	0	0	0.0442294	0.0571267	0	0.0575688
Traes_1AL_6562D5327.1	0.0742985	0.0794617	0	0.0574767	0	0.0579214
Traes_4AL_B9D2186DD.1	-0.0453562	-0.0453562	-0.0453562	0.0121205	-0.0453562	-0.0453562
Traes_6AL_697008F53.1	0.0526595	0.433542	0	0.0578125	0	0.306735
Traes_7BL_D35EA83DB.1	0.00929967	-0.00259281	-0.000436608	0.0348321	-0.0229989	0.0352795
Traes_1AL_091936B3A.1	0	0	0.0514793	0.0579102	0	0
Traes_3AL_98C6EC421.1	0	0.0408871	0.029549	0.0464076	0	0
Traes_4BS_86CF1C4C6.1	-0.0480482	-0.0480482	0.00468147	0.0112654	-0.0480482	0.00335327
Traes_6DL_60A489490.1	-0.046895	-0.046895	-0.046895	0.0125234	-0.046895	-0.046895
Traes_5DL_D888F6DE4.1	-0.0583993	-0.0104919	-0.0123874	0.00101907	-0.0583993	-0.0583993
Traes_3DL_5F107AC1F.1	0.0660574	0	0	0.0597972	0.0705646	0
Traes_2BL_2B48F410A.1	-0.0109483	0.0203201	-0.0326081	0.027433	-0.0326081	0.0811943
Traes_7BS_2D2B7F7E9.2	0.253004	0.13625	0.00172451	0.0254872	0.0649868	0.120179
Traes_6DL_F35F616E3.1	-0.059531	0.036548	0.0768499	0.00103841	-0.059531	0.00150655
Traes_6AL_D10C70707.1	0.00531054	-0.0165433	-0.0165433	0.0440284	-0.0165433	-0.0165433
Traes_1AL_600F03696.1	0	0.0222723	0.0213836	0.0336377	0	0
Traes_6AL_3758237C8.1	0	0.394	0	0.0613618	0	0
Traes_7BL_795DE7F8E.1	-0.0284592	-0.00320301	0.0132207	0.0154041	-0.0284592	-0.0284592
Traes_4AL_C218680D9.1	0	0	0	0.0618844	0	0
Traes_5BL_7E88C4FFF.2	0.0098586	-0.00559718	-0.030913	0.031331	-0.030913	-0.030913
Traes_5AL_065C24752.1	0.0664702	0.232318	0.209955	0.0623347	0	0.106104
Traes_2DL_498E38E73.1	-0.0505056	0.0205971	-0.0505056	0.0118292	-0.0505056	-0.0505056
Traes_5BL_4E837C0A6.1	0.00990226	-0.0310518	-0.0310518	0.0314687	-0.0310518	0.00218073
Traes_7AS_67141D539.1	-0.0294794	-0.0294794	-0.0178444	0.0152885	-0.0294794	-0.0294794
Traes_5DL_B3CD02D96.1	-0.0406836	-0.0406836	-0.0406836	0.0218787	0.0202125	-0.0406836
Traes_1DL_DF9994A2C.1	0	0	0	0.0625624	0	0.0262229
Traes_2BS_62F2BDF91.1	-0.0412144	-0.0412144	-0.0412144	0.0221579	-0.0412144	-0.0412144
Traes_6DL_00650EDD1.2	-0.0503088	0.0377177	-0.00094626	0.0134151	-0.0503088	0.0806796
Traes_6BL_7C5D95EF6.1	-0.051734	-0.051734	-0.0109935	0.0121106	-0.051734	0.157925
Traes_1BS_7AA57CF70.1	-0.0219438	0.00967717	0.0246293	0.00330582	-0.0213905	0.0192071
Traes_5DL_2CF55DD05.1	-0.0171229	-0.00193385	-0.000325706	0.0471835	-0.0171229	-0.0171229
Traes_5BL_C88750AC4.1	0.0977028	0.302196	0.0439183	0.0388737	-0.0257279	0.367405
Traes_4AL_4FF5B8837.1	-0.0637886	-0.0114427	-0.0135107	0.00111102	0.0104875	-0.0637886
Traes_6BS_3D32867ED.1	-0.0201618	0.0126519	0.0421826	0.0205873	0.00411078	0.0846646
Traes_6DL_18059FDA6.1	0.0169846	-0.0423996	0.0396344	0.0227809	-0.0423996	-0.0423996
Traes_1AL_A1EA76E83.2	-0.0438567	-0.0257723	-0.0438567	0.022575	-0.0438567	-0.0438567
Traes_2DL_B19521A09.1	0	0	0.0717848	0.0665889	0	0
Traes_4BL_BDD468C6F.1	0	0.0873501	0.0425799	0.0667031	0	0.0554312
Traes_4AS_9BA0DE49D.2	0	0	0	0.067095	0	0.0581657
Traes_7AL_D19489EF6.1	0	0.093041	0	0.0673862	0	0
Traes_4AL_6CFFB9E2F.1	-0.0268851	0.000584496	-0.000509708	0.0405818	0.0134524	-0.0268851
Traes_1DL_7332A6B73.1	0	0	0	0.0677104	0	0
Traes_5AL_EFC792322.1	-0.0440902	-0.0440902	0.0161663	0.0236682	-0.0440902	0.0122213
Traes_6BL_CF6F12595.1	0	0	0	0.0678738	0	0
Traes_7BS_21E0B5E20.1	0	0	0	0.0683685	0	0
Traes_2DL_9611AA315.1	0.0762419	0	0	0.0690394	0	0
Traes_3DL_A63592879.1	0.0177387	0.243496	-0.0275208	0.0415186	-0.0275208	0.42722
Traes_2AS_8BC8B373D.1	0.910487	0.351868	-0.00507218	0.0100111	0.534038	0.0730366
Traes_2BL_7F1BCE5A0.2	0.183465	0.0507018	0.0677822	0.0386013	0.140501	0.0633553
Traes_4AL_56E1D1AA8.2	0.0349777	-0.00824214	-0.00609922	0.0411661	0.104104	-0.0285216
Traes_7AL_351579C24.1	0	0.040444	0	0.0699723	0.0660741	0
Traes_2BL_88A78A71E.1	0.00654657	0.00845421	-0.02043	0.0296881	-0.02043	-0.02043
Traes_2BL_8DEDA0ADC.1	0.0247154	0.0357177	0	0.0443447	0.0256254	0
Traes_5DL_9567C90D1.2	-0.0460168	0.0345886	0.0168575	0.0246773	-0.0460168	-0.0460168
Traes_7BS_B9DB93736.1	-0.0695666	0.0281115	-0.0695666	0.00120921	0.013897	-0.0695666
Traes_3AS_5199B8074.2	0	0	0.0548221	0.0508324	0	0
Traes_2DS_50FEC7617.1	0.0648204	0.0811057	0.123876	0.0711344	0	0
Traes_4BS_5206B58E5.1	0	0	0	0.0711344	0	0.120829
Traes_5BS_DFEB85ADE.1	0	0	0.0229928	0.071431	0	0.0313008
Traes_3DS_C0E4FC18F.1	0	0	0	0.0718602	0.0847368	0.0755216
Traes_5AL_5C220F4B0.1	0	0	0	0.0720442	0.0849528	0
Traes_2DL_5168F5470.1	0	0.0585883	0.0782544	0.0726018	0	0
Traes_7BL_3E675D009.1	-0.0590226	-0.0106021	-0.0590226	0.0137742	-0.0590226	-0.0590226
Traes_2DL_EF12C0B89.2	0.00965718	0.000520003	0.0721729	0.0489035	-0.0238934	-0.0238934
Traes_6AS_F33E1D99F.1	0	0	0	0.0731075	0	0
Traes_2DS_B3667A8F6.1	-0.0477043	0.551948	0.139577	0.0255596	-0.0477043	0.553946
Traes_5DS_FDB66F0EF.1	0.218746	0.147312	0.00839939	0.0248896	0.510983	0.101808
Traes_3DL_DEF7C4C5B.1	-0.0366004	-0.0366004	0.11782	0.0369502	0.0501207	-0.0366004
Traes_2BS_0A70626F3.1	0	0.0519009	0	0.0739372	0	0
Traes_5AS_3791498EB.1	0.076209	0.378875	0.0686265	0.00784618	0.0835604	0.288384
Traes_4DL_19DC0CA31.1	-0.0369427	-0.0106536	0.0206049	0.037287	0.00747993	-0.0369427
Traes_3AS_E86BAD39B.1	0	0	0.0262795	0.0412994	0	0
Traes_5DL_77C22D830.1	0	0.033175	0	0.0743771	0	0
Traes_7AL_5679550BA.1	0.026748	-0.0161596	0.00349934	0.0243807	-0.0212757	-0.0357487
Traes_3AL_1B92246EE.1	0	0	0	0.0745246	0	0
Traes_2DL_A30966B94.1	0	0	0	0.0756916	0	0
Traes_4AS_2FD534E71.1	-0.0750425	-0.0214386	-0.0750425	0.00130189	-0.0750425	-0.0750425
Traes_7BL_FC4603734.1	0	0	0.0378785	0.0426354	0	0
Traes_5DL_277628834.1	0	0.0621321	0	0.0769708	0	0
Traes_5DL_743DA89B1.1	-0.0758662	-0.0758662	0.363605	0.0013158	0.0151163	-0.0758662
Traes_7AS_57DF73E28.1	0	0.0623034	0.161826	0.077182	0.171467	0.081107
Traes_7BL_C5D2C17B3.1	-0.0308189	-0.0308189	-0.00058351	0.0463631	-0.0308189	-0.0308189
Traes_2AL_9590D6E2C.1	0.0101036	0.0349012	0.00310705	0.0456217	-0.0316924	-0.0316924
Traes_5DL_44017C8CE.1	0.512936	0.0884237	0	0.0775767	0.0755209	0
Traes_2DS_53C727369.1	-0.0616736	0.00132449	-0.0616736	0.0163646	-0.0616736	-0.0616736
Traes_3DL_F985F350E.2	0.127294	-0.0342559	-0.0106283	0.0441492	-0.00836195	0.0309441
Traes_1DL_5D2BF2E75.1	1.07996	0.642588	0.380572	0.0784734	1.15378	0.667425
Traes_2DS_E787AA7EF.1	0	0.536243	0	0.0786929	0.092755	0.225904
Traes_1AS_27EC5A4BE.1	-0.00872679	0.0600276	-0.0513008	0.0274346	0.0253489	-0.0513008
Traes_7DS_414B78D94.1	0.0201521	-0.0382301	0.0199113	0.001768	0.0499107	-0.0545712
Traes_6BL_9D2F30B5D.1	0.0397467	0.00135028	0.0228616	0.0166815	-0.0629016	-0.0629016
Traes_5AL_E2293817F.1	-0.0398151	-0.0398151	-0.0398151	0.040107	-0.0398151	-0.0398151
Traes_7DL_09C31D8FE.1	0.166778	0	0.0716157	0.0804927	0.152685	0.0669441
Traes_4DL_B566DD6F3.1	0	0.0465963	0	0.0804927	0.0783617	0
Traes_7AS_062781DC9.1	-0.079123	0.0048793	-0.079123	0.00137073	-0.079123	-0.079123
Traes_3DL_6B4E7C1C4.1	-0.0228445	-0.0228445	-0.0228445	0.0297074	-0.00611839	-0.00750846
Traes_7DL_5DD489499.1	0.173033	0	0	0.0807247	0.095138	0.0813443
Traes_3AS_342BE7AB3.2	0	0	0	0.0807247	0	0
Traes_2BS_F75E999B8.1	0	0	0	0.0807247	0	0
Traes_4AL_31870A588.2	0	0.0655566	0	0.0811905	0	0
Traes_3DL_66BE52E27.1	0	0	0	0.0814255	0	0
Traes_7DL_AA22FCDA3.1	0.0870218	0	0	0.0816435	0	0
Traes_2AL_CF04A9EFE.1	0	0.0577065	0	0.0821385	0	0
Traes_3AS_D08B80F49.1	-0.0264986	-0.0264986	0.00979689	0.0561709	-0.00709048	-0.0264986
Traes_2AL_1097123C8.1	0	0	0.0531092	0.0830285	0.0808322	0
Traes_1AS_C2B3C23C7.1	-0.0340747	-0.0340747	-0.0340747	0.0489538	-0.0340747	0.020283
Traes_7BL_B6DE07E4C.1	0.190616	-0.00869486	-0.0215352	0.0113135	0.0925517	-0.0233037
Traes_4BL_3FB579782.1	0.00941322	0.000316547	-0.000275995	0.0516911	-0.0144966	0.00488363
Traes_7BL_8B632FABD.1	0.219142	0.0561152	0.0539011	0.0842536	0.226674	0.073098
Traes_7DS_5325A06A9.1	0	0	0.176399	0.0843547	0	0.241311
Traes_3DL_EFA883651.2	0.053022	-0.0184296	-0.0155786	0.00147825	-0.0454805	-0.0454805
Traes_3AL_E63B69B21.1	-0.068532	-0.068532	-0.068532	0.0159293	-0.068532	-0.068532
Traes_2DS_2B79DA93F.1	-0.068532	-0.0122771	-0.068532	0.0159293	0.011246	-0.068532
Traes_6BS_AB74DE9E0.1	0.0102136	-0.0831696	-0.0831696	0.0014388	0.0135686	-0.0831696
Traes_5AL_3F229F661.1	0.0116196	-0.021488	0.153535	0.0306548	0.00739721	-0.0365279
Traes_3AL_5D4209A35.1	0.0424252	-0.067305	-0.067305	0.0178153	-0.067305	-0.067305
Traes_7AL_0F704586B.1	0.182148	0	0	0.0851203	0.0973211	0
Traes_3AS_6658F1F85.1	0	0	0.0919945	0.0853786	0	0
Traes_1BS_C384D9001.1	0	0.22635	0.129587	0.0853786	0.100594	0
Traes_6DS_20D189350.2	0.0960149	0.119818	0.0293226	0.0610846	0.113126	0.0507455
Traes_5AL_875F635BB.1	-0.0559048	0.0417733	-0.0559048	0.0298245	0.0275589	-0.0559048
Traes_2AL_726B85AD3.1	0.0563385	0.0304546	0.0469469	0.0857689	0	0
Traes_2DL_7D8E484BE.1	0	0	0	0.0858999	0	0
Traes_7DL_29EE2CB74.1	0.0223047	0.0562729	-0.0560465	0.0298979	0.0276267	0.0185242
Traes_6DL_81C234AE8.2	0	0.0499185	0	0.0861605	0.0838838	0.074759
Traes_3DL_0D88BF661.1	0.092994	0	0.0558438	0.0872577	0.0849528	0
Traes_4AL_3DC676974.1	-0.0690926	0.0355125	-0.0690926	0.0182743	-0.0690926	-0.0224659
Traes_2DL_92AB3DF01.1	0	0	0	0.0875027	0.100033	0
Traes_7BL_973FFB71F.1	0.113475	0.138913	0	0.0880503	0.103725	0
Traes_2DL_B46500829.1	0	0	0	0.0881558	0	0
Traes_7AS_E614E71C4.1	0	0	0	0.0883267	0	0
Traes_4BL_6DEEE98ED.1	0	0.100948	0.0788636	0.0886118	0.0424595	0.10923
Traes_5BL_697F454B5.2	0	0	0	0.0886118	0	0
Traes_7DS_44102C357.1	0	0.0626892	0	0.0891665	0	0
Traes_2DL_EF5D7C7E4.1	0.00299896	0.0138276	-0.000556888	0.0598285	-0.0293987	-0.0162015
Traes_7BL_CB389AE1E.1	0	0	0	0.0894499	0	0
Traes_5BL_7C058ACB1.1	-0.0882119	-0.0882119	-0.0882119	0.00152334	0.0174874	0.177937
Traes_2AS_84122C326.1	-0.0587255	-0.0587255	-0.0587255	0.0312831	-0.0587255	-0.0587255
Traes_7AL_BAC669E03.1	0	0	0.0577776	0.0902457	0	0
Traes_1BS_9AC9CF3E2.1	0	0.102802	0	0.0902457	0	0.0783181
Traes_3DS_CA33301BE.1	0	0.0606318	0	0.0909646	0.0885647	0
Traes_3DS_3851748BE.1	0	0	0	0.0916949	0	0
Traes_6DL_344584AED.1	-0.0902272	-0.0160647	0.00865261	0.00155705	-0.0902272	-0.0902272
Traes_5AL_D45BCF3E2.1	0	0	0	0.0920847	0	0
Traes_4AL_DCF483E24.1	0	0	0	0.0923871	0	0
Traes_7AL_DD2262335.1	0	0.146102	0	0.0926914	0	0.0973789
Traes_5DS_369D74E05.1	0	0.0621321	0.0596854	0.0931915	0	0
Traes_6BL_E54F43BD8.1	0	0	0	0.0933062	0	0
Traes_1DL_EB9B9D05E.1	0	0	0	0.0936166	0	0
Traes_4BS_D32ECF9B3.1	0.0854428	0.0543469	0	0.0937013	0	0
Traes_2AL_70F5942C6.1	-0.0611619	0.0611958	-0.0611619	0.0325394	-0.0611619	-0.0611619
Traes_6DL_F02FFFFDE.1	-0.0929579	-0.0929579	-0.0929579	0.00160265	-0.0929579	-0.0929579
Traes_7DL_1AB16F7A8.2	-0.0929579	-0.0929579	0.00890535	0.00160265	-0.0929579	-0.0929579
Traes_4AL_7A49D265B.1	-0.0216596	-0.048756	0.0146825	0.0261086	-0.048756	-0.0277086
Traes_4DL_B337DEEC7.2	0.268834	0.189579	0.0193397	0.0628982	0.134021	0.240878
Traes_6BL_7C141C0C2.1	-0.0620195	-0.0620195	-0.0620195	0.0329809	-0.0620195	-0.0620195
Traes_6BL_0121F206B.1	-0.0523214	-0.0523214	-0.0523214	0.043476	0.0105265	-0.0523214
Traes_6BL_16B6C4377.1	0.16973	0.240153	0	0.0957974	0.0905051	0
Traes_3DS_E1BF0B967.1	6.79075	6.28912	0	0.0957974	6.5623	3.59992
Traes_7AS_BB357332C.1	-0.076108	0.212471	0.0695927	0.0200688	-0.076108	0.197042
Traes_2AS_6A4547802.2	-0.0632615	-0.00704436	0.104372	0.0336195	-0.0632615	0.0208403
Traes_5AS_5C3DF63C5.2	0.020579	0.0267631	0.118475	0.0453499	-0.0125387	0.0502453
Traes_4DL_FD6F5A44C.1	0	0	0	0.0971733	0	0
Traes_2DS_772AD4489.1	-0.0955278	-0.016983	-0.0955278	0.00164548	-0.0955278	-0.0955278
Traes_7AS_D7490EF23.1	0	0.0686138	0	0.09751	0	0
Traes_7DL_92B71F0EB.1	0.788588	0.369887	0	0.09751	0.499921	0
Traes_7DL_E82D94FA8.1	0	0	0.147854	0.0976228	0	0
Traes_1AS_A392AAA01.1	0	0	0	0.09771	0	0
Traes_4DL_65CBE9D3D.1	-0.0777129	0.0573235	0.126588	0.0204778	0.0378868	0.0254335
Traes_5AS_0F375CA92.1	0	0.0796522	0	0.0985346	0	0
Traes_5BL_E6DA33ABB.1	0	0	0.0765338	0.0985346	0	0
Traes_2DL_EF38FDDDE.1	0	0.079934	0	0.0988809	0.112978	0
Traes_5DL_5479C0EDF.1	0	0	0	0.0999345	0	0
Traes_2DL_A896F63CE.1	0	0	0.125462	0.0999916	0	0.0832546
Traes_7AL_933AEC01A.1	-0.0814542	0.0494101	-0.0171696	0.01883	-0.0814542	0.239136
Traes_6DL_6043794DC.1	0	0	0	0.100284	0	0
Traes_4DS_AEFD8BB1B.1	0.159154	0	0.0682388	0.0632939	0	0
Traes_2AL_C3AFDEEBB.1	-0.0821806	-0.0821806	-0.0821806	0.0189922	-0.0821806	-0.0821806
Traes_5AL_F66790AE8.1	0	0	0	0.101375	0.115814	0
Traes_2BS_1D9B50C19.1	-0.0996607	-0.0996607	0.111023	0.0017142	-0.0996607	-0.0996607
Traes_2DL_CDECC9B94.1	0.0256831	0.0331034	-0.0173698	0.0190468	-0.0824257	0.0020692
Traes_5BL_80B9C8E10.1	-0.0664954	0.0662923	0.0241273	0.0352785	-0.0664954	-0.0664954
Traes_2DL_0C7D603C2.1	0	0.0717533	0	0.101926	0	0
Traes_2DL_506CF5FDE.1	0	0	0	0.102111	0	0
Traes_3DS_FBCF49C31.1	0.0804905	0.031554	0.103647	0.0511367	-0.0511597	0.00356633
Traes_1AL_F358DB083.1	0.316656	0	0.0799179	0.102857	0	0
Traes_2DS_87CA4E8C1.1	-0.0814336	0.00173676	-0.0814336	0.0214238	-0.0814336	0.0222072
Traes_2DL_91E1DF985.1	0.031246	-0.0287029	-0.101119	0.0017384	-0.101119	-0.101119
Traes_2BS_1F99291C7.1	0.10973	0.134368	0.0660463	0.102998	0.194062	0.173651
Traes_7DS_95FB6F343.1	0.0676983	-0.0101341	0.00547555	0.0467262	0.0113232	-0.0563751
Traes_2BL_D6F1935BC.1	-0.0817346	-0.0817346	-0.0817346	0.0215002	-0.0817346	-0.0817346
Traes_2BL_8EB68247D.2	-0.101864	-0.101864	-0.101864	0.00175076	-0.101864	-0.101864
Traes_4DL_B6D07DC29.1	0	0	0	0.103998	0	0
Traes_4AL_A31FAA0D8.1	0.266896	-0.102241	0.210633	0.00175701	0.593554	-0.102241
Traes_7AS_458E24E37.1	0	0	0.0191839	0.0534314	0	0.0371512
Traes_5AL_E81BAE73B.1	0.0330412	0.0606318	0	0.0751215	0	0.0789445
Traes_7DS_DC3028E0C.1	0.0588236	0.461872	0	0.104578	0	0
Traes_6BL_07DC39DAC.1	-0.103003	0.100164	-0.103003	0.00176963	-0.103003	0.00704508
Traes_7DL_CAA3A5874.1	0	0.0700258	0	0.10489	0	0.176764
Traes_2DS_602EF9AB1.1	-0.068557	-0.068557	0.0248515	0.0363331	-0.068557	-0.068557
Traes_4AL_BC22C259A.1	0	0.0850487	0	0.105164	0	0
Traes_4AL_9378EF43C.1	-0.0832738	-0.0832738	0.0299804	0.0218905	-0.0832738	-0.0832738
Traes_4AL_CEBB43750.1	-0.0528211	-0.00950477	-0.0528211	0.0527377	-0.0528211	-0.0528211
Traes_2DL_91ED787DB.1	1.19421	0.768736	0.318357	0.105956	1.05882	0.29916
Traes_2DL_98DC437D0.1	-0.0839058	0.00178794	-0.0839058	0.0220506	-0.0202173	-0.0839058
Traes_5AL_4358F11C1.1	0.0358706	0.0394922	0.149201	0.0436473	0.0072355	0.00532384
Traes_3AS_9D83DD68F.1	0.0812774	0.0208306	0.0356544	0.0338359	0.00678112	0.000854178
Traes_3DL_4A1759EFC.1	0.0127821	-0.104959	-0.104959	0.001802	-0.104959	-0.104959
Traes_6DS_F1FDCE080.1	-0.0511597	-0.0328156	0.0590144	0.0262346	0.0400718	0.0268293
Traes_5AL_5C9795B0B.1	-0.0444918	-0.0444918	-0.0444918	0.0633708	-0.0444918	-0.0444918
Traes_2DS_B45446E6B.1	0	0	0	0.107863	0	0
Traes_7BL_AB11F2963.1	-0.0876525	-0.0156177	0.00841382	0.0202102	-0.0876525	-0.0876525
Traes_6AL_6871CC97E.1	-0.0855287	0.00182148	0.0307601	0.0224614	-0.0855287	-0.0855287
Traes_6BL_63F639D69.1	0	0.038536	0	0.10799	0.0629832	0
Traes_2DL_20998812E.1	0	0	0.410877	0.10799	0	0
Traes_6DL_57CCFC998.2	-0.0359837	-0.0359837	-0.0359837	0.0727347	-0.0359837	-0.0359837
Traes_2AS_5EC2D7F6E.1	0	0.0601477	0.0387743	0.0607866	0	0
Traes_2DL_7D93474B7.1	0	0.0727303	0.136524	0.108891	0	0
Traes_3AL_7E159B3E4.1	-0.0719008	0.431731	0.026023	0.0380389	-0.0719008	0.0196891
Traes_4BL_F985D6DEC.1	0.153981	0.468392	-0.0721354	0.0381583	0.0352673	-0.0721354
Traes_4BL_10608C067.1	-0.0553593	-0.00995433	-0.0553593	0.0551766	-0.0553593	-0.0553593
Traes_6BS_2663643C6.1	-0.108673	-0.0307896	-0.022738	0.00186335	-0.108673	-0.108673
Traes_6BL_01A973403.1	0	0.0894244	0	0.110536	0	0
Traes_7BL_20078E949.1	-0.108859	-0.0633629	-0.0227541	0.0018942	0.0214319	-0.0495283
Traes_2DL_923E3A2FF.3	4.27102	3.25387	0.0156802	0.0728485	4.92232	3.27326
Traes_1BL_6D643C816.1	-0.109534	-0.109534	-0.109534	0.00187756	0.242723	-0.109534
Traes_6DL_B6E970523.1	-0.109534	-0.019396	-0.109534	0.00187756	-0.109534	0.1157
Traes_2DS_6603569C1.1	0.236954	0.0788226	0.0869684	0.111854	0	0
Traes_2BL_567C5DB44.1	-0.0911194	0.0364436	0.102124	0.020979	-0.0911194	0.097479
Traes_6BL_DA99BEC04.2	0.124446	0.474843	0.132609	0.0387669	0.232119	0.803249
Traes_2BL_6DEF34056.1	0.0669567	0.435159	0.0558291	0.0627917	0	0.0521688
Traes_4AL_C91C343D0.1	0.102612	0	0	0.112466	0	0
Traes_5AL_405C613C0.1	-0.0743174	0.00158895	-0.0743174	0.0392679	0.0362938	0.0243597
Traes_4AL_8EFA8C4E2.1	-0.0904258	0.0662049	-0.0904258	0.0236974	-0.0904258	-0.0904258
Traes_2BS_424319328.1	8.32999	3.45708	0	0.114344	6.72618	0.835205
Traes_7AS_FC4D18A1D.1	0.459408	0.359654	0.101863	0.114344	0.347365	0.0952829
Traes_2DL_7FF62517F.1	-0.0935873	-0.0935873	0.00896354	0.0215248	-0.0935873	-0.0935873
Traes_7DL_6F91D751E.1	0	0.524293	0	0.115112	0	0.0487609
Traes_4BS_B5F821BD0.1	0.123016	0	0.0523663	0.1155	0	0.100349
Traes_5DS_4A609F4FD.1	-0.0915491	-0.0915491	-0.0915491	0.0239802	-0.0915491	-0.0915491
Traes_4DL_2BFAC51D5.1	-0.0915491	0.00194559	-0.00169815	0.0239802	0.0403444	-0.0915491
Traes_3DL_907ED3438.1	0	0	0	0.115529	0	0
Traes_2DL_9F5F133AB.1	0.198117	0.313158	0.0291021	0.0648107	0.417093	0
Traes_3DL_67AD9744C.1	0	0	0.124894	0.116006	0	0
Traes_4BL_166442EEB.1	0	0	0	0.116486	0	0
Traes_2DL_5A49C73E9.1	0	0.0821252	0	0.116486	0	0.33967
Traes_1AS_A005A0BDE.1	0	0	0	0.116486	0	0
Traes_5AS_45B261612.1	-0.0948721	-0.0948721	-0.0948721	0.0218086	-0.0948721	-0.0948721
Traes_7DS_40F8F3860.1	0	0	0.146192	0.116681	0	0
Traes_7DS_E6ACF1878.1	-0.0470948	-0.0470948	0.286763	0.0698757	-0.0470948	-0.0470948
Traes_1BS_AE50BB78A.1	0.0697652	0.0746215	0.114105	0.0654294	0.0636885	0
Traes_6DS_6D8C15EA5.1	0.124693	0.1332	0.0752068	0.117079	0.21968	0.27492
Traes_2DL_2128A95BD.1	-0.0226432	-0.0075537	0.0261886	0.034394	-0.0238254	-0.0153581
Traes_2AL_02C399D2E.2	0.299803	0.0911663	-0.00172586	0.0243679	0.646602	0.0252581
Traes_1DL_C811D0CC1.1	0	0.0788187	0	0.117885	0	0
Traes_6BS_DB126BFE5.1	-0.0771704	0.0016483	-0.0771704	0.0407149	-0.0771704	-0.0771704
Traes_5DL_3EA8EE36B.2	-0.0958591	0.100906	-0.0958591	0.0220263	-0.0958591	-0.0958591
Traes_5DL_3FF4E75CD.2	0.202509	0	0.808177	0.0663159	0	0
Traes_2BS_605592E95.1	0	0	0	0.118949	0	0
Traes_4DS_27F218F1F.1	0.304241	0.0796522	0	0.119115	0	0
Traes_7BL_F590C0638.1	-0.0597884	0.178993	-0.0126772	0.0594125	-0.0597884	0.116815
Traes_6BL_35D878037.2	0	0.109436	0	0.0857293	0	0.276965
Traes_7BL_7548A781A.1	-0.078541	-0.078541	-0.00146326	0.0414086	-0.078541	-0.078541
Traes_1AS_20FB06BDE.1	0	0.270796	0.058716	0.075728	0	0.0576077
Traes_7BS_1F3BC5040.1	-0.0950929	-0.0950929	-0.0950929	0.0248705	-0.0950929	-0.0950929
Traes_4BL_145DE7733.1	0	0.0846067	0	0.119963	0	0
Traes_7BS_727C4F2FC.1	0	0	0	0.120477	0	0
Traes_2DL_A8E86AEE7.1	-0.118453	-0.118453	0.0112401	0.00202416	-0.118453	0.00805627
Traes_4BL_5CA0D5F67.4	1.73429	1.52551	-0.0058353	0.049153	1.33073	1.20605
Traes_2DL_6CADDE972.1	0	0	0	0.121518	0	0
Traes_4BL_559421C80.1	0	0	0	0.121518	0	0
Traes_2DL_7CFA19242.1	0	0	0.26798	0.122045	0	0
Traes_6AL_953F0F3DD.1	-0.0967576	-0.0106644	0.0346183	0.0252878	-0.0967576	-0.0967576
Traes_2BL_10675DDF0.1	0	0	0	0.122087	0	0
Traes_6DL_44B6FE7CF.1	0	0	0.0861052	0.068435	0.0646206	0.0568761
Traes_7DS_D1285578D.1	0.303318	0.130309	0.0105817	0.0609296	0.274336	-0.0613812
Traes_7DL_A360BDA1E.1	-0.100021	-0.0637658	-0.0209772	0.0229427	0.0197331	-0.0478525
Traes_1DL_2286CCBA1.2	0	0	0	0.123114	0	0.124045
Traes_2DL_3A4449DFB.1	-0.121047	-0.0341909	-0.121047	0.00206662	-0.121047	0.00299784
Traes_2DL_657D8B6A8.1	0	0	0	0.123407	0	0
Traes_3AS_CDFA42198.1	-0.0663956	0.0768351	-0.00124207	0.0578054	-0.0175872	0.136521
Traes_3AL_653328E24.1	-0.101119	-0.0644567	-0.101119	0.0231838	0.0199407	-0.101119
Traes_2DS_CA7E51998.1	0.24152	0.0821252	0.0610289	0.0786929	0.339843	0.117369
Traes_4BL_549D1B61E.1	0	0	0.13428	0.124752	0	0
Traes_6BS_36599BF7D.1	0	0.0834776	0	0.124756	0	0
Traes_4DL_5FF82B159.1	0	0.0302652	0.155806	0.0898905	0.0430822	0
Traes_4DL_90A38DEDE.1	-0.0629177	-0.0180285	-0.0629177	0.0623899	-0.0629177	-0.0629177
Traes_1BS_3B45E33F9.2	-0.0328076	-0.0328076	-0.0328076	0.0690813	-0.00801146	-0.0107581
Traes_2DS_ACD55D117.1	0	0	0	0.126434	0	0
Traes_6BL_9B3BB1FE7.1	0	0	0	0.127005	0	0
Traes_1BS_1D9A7E924.1	-0.103388	-0.103388	-0.103388	0.0236816	-0.103388	-0.103388
Traes_1DL_114B00D28.1	-0.103776	-0.103776	-0.103776	0.0237666	-0.103776	0.00709597
Traes_3DL_FC6569408.1	0	0	0	0.127581	0	0
Traes_3DS_75936F972.1	0.0327375	-0.05148	0.0188106	0.0761011	-0.05148	-0.05148
Traes_2DL_B528AE68E.1	-0.104562	-0.104562	-0.104562	0.0239386	-0.104562	-0.104562
Traes_5DS_90FB4288A.1	0	0.075194	0	0.128984	0	0
Traes_7BS_F736D9804.1	0.117264	-0.0466366	0.084949	0.0445997	0.0107208	-0.0274952
Traes_6AS_076FF734D.1	0	0	0	0.129963	0	0
Traes_7AS_DE9E88150.1	0	0.0873501	0.124145	0.130458	0	0.166954
Traes_5DL_1170F57B2.1	-0.0527069	0.039459	-0.0527069	0.0778347	-0.0527069	-0.0527069
Traes_3AL_9A9698F35.1	-0.0858608	-0.0858608	-0.0858608	0.0450961	-0.0858608	-0.0858608
Traes_1AL_058A93450.1	-0.0118755	0.00150286	0.157739	0.0609612	-0.0701891	-0.0701891
Traes_7DS_C917736A7.1	0.0980882	0.0624894	0.034906	0.131355	0	0.0895651
Traes_1AL_DD8A8BB8B.1	0	0	0	0.13146	0	0
Traes_1DL_AD671FE66.1	-0.0861955	-0.0861955	-0.0861955	0.0452641	-0.0861955	-0.0861955
Traes_1AS_405850B2B.1	0.0666646	0.0814876	-0.000416208	0.0772551	0.0668413	0.170081
Traes_1BS_525B54EEB.1	0.0293196	0.0258266	-0.00282605	0.064915	-0.0168725	-0.0187869
Traes_2AS_B6FDD5073.1	0	0	0	0.132477	0	0
Traes_2DL_F252491D1.1	0.0399774	0.285223	-0.046895	0.0483696	0.188243	0.0983829
Traes_5DL_7B1A9F025.1	0	0	0	0.132991	0	0
Traes_3AS_2874C2264.1	-0.108247	-0.0630237	-0.0226516	0.0247441	-0.108247	-0.0517109
Traes_2DL_49D140276.2	-0.130786	-0.130786	0.0123534	0.00222535	-0.130786	-0.130786
Traes_6BL_406F694C9.1	-0.0875609	0.0860669	-0.0875609	0.0459486	-0.0875609	-0.0875609
Traes_6AS_D622ECF1A.1	-0.0875609	0.00186344	-0.0875609	0.0459486	-0.0875609	-0.0875609
Traes_5AL_6144F8FBF.1	-0.131408	-0.131408	0.0124092	0.00223545	-0.131408	-0.131408
Traes_6AL_B8CCB0D2F.1	0	0.108282	0	0.133643	0	0
Traes_7BL_ED5A20E4F.1	0	0	0.104082	0.133643	0.298586	0
Traes_1AS_60159A9D5.1	-0.0448527	0.0489304	0.0249113	0.0898118	-0.0448527	-0.0448527
Traes_7BL_AA6E91A6F.1	-0.0886137	-0.0886137	0.0318241	0.0464758	-0.0886137	-0.0886137
Traes_5DS_38AA17369.1	0.232304	-0.0194708	0.0590212	0.0251198	0.142182	0.217139
Traes_4BS_78DFF2C55.1	0	0	0	0.0760275	0	0
Traes_7DS_5084227F2.1	0	0	0	0.0761965	0	0
Traes_1BL_CB8FE7FBD.1	0	0.110669	0.0753442	0.136563	0	0
Traes_7AS_41A62DBFD.1	-0.0896922	-0.0896922	0.0321954	0.0470151	-0.0896922	-0.0896922
Traes_7DL_3064235CC.1	0	0	0.0755315	0.136895	0	0
Traes_2AL_C064C5891.1	-0.0405746	0.0166267	0.129882	0.0579786	-0.0405746	0.0449853
Traes_2BL_F3C146F6A.1	0.294991	0.0919724	0	0.137255	0.256034	0
Traes_2AS_6A075D5AD.1	0.0343676	-0.111748	-0.111748	0.0255071	-0.111748	-0.111748
Traes_5AL_37E8F61D3.1	-0.112202	0.369742	-0.112202	0.0256058	0.0180954	0.00764852
Traes_4DL_F8222D880.1	0.136336	0.046094	-0.0486351	0.0187103	0.0393553	0.126316
Traes_2BS_C6A61B8E3.1	0	0	0	0.138926	0.135319	0
Traes_4BS_626302BD2.1	6.31545	6.46982	0	0.139492	5.19188	4.4265
Traes_6BL_753655AF8.2	-0.033127	-0.033127	0.0122093	0.0671572	-0.033127	-0.033127
Traes_2AS_5F6B83EE7.1	0	0	0.0326963	0.100875	0.0499469	0
Traes_3DS_796E4C73A.1	-0.0923136	-0.0101884	-0.0923136	0.0483237	-0.0923136	0.0250556
Traes_5BL_3BF208792.1	0.0576199	0.0908076	-0.00171885	0.0485166	-0.0927006	0.143325
Traes_5AL_96C55169F.1	-0.0446355	-0.0446355	-0.00950336	0.0448145	-0.0446355	0.137573
Traes_1BS_755A0FC10.1	0	0	0	0.0793739	0	0.0333821
Traes_5BS_B18FE1F68.1	0.0355987	-0.020498	-0.115968	0.0264237	-0.115968	0.121958
Traes_7AS_481E5E3D7.1	0	0	0	0.142688	0	0
Traes_4AS_45B416B25.1	0.00352344	0.0115796	0.0371645	0.0829944	0.00570782	-0.0280871
Traes_4BL_2912E725F.1	-0.139209	-0.042925	-0.0921996	0.00437719	-0.139209	-0.139209
Traes_4BL_E1B709324.1	-0.0582614	0.00125271	-0.0582614	0.0856387	-0.0582614	-0.0582614
Traes_7DL_E1D7A51C8.1	-0.0684048	-0.0400566	0.0753197	0.0760463	-0.0684048	-0.0132027
Traes_7BL_DD8A5B003.1	-0.0600481	-0.0600481	-0.0600481	0.0844466	-0.0600481	0.0605666
Traes_1AS_DFFC33DEF.1	-0.0950929	0.0020184	-0.00176178	0.0497073	0.045955	-0.0950929
Traes_2BL_498511FC1.1	0.105006	0.0657474	0.123673	0.145415	0	0.0855599
Traes_6BL_09284AC15.2	-0.0669067	0.00875897	-0.0141591	0.0472735	-0.0504879	0.00463712
Traes_4AL_7D673DF48.1	0	0	0	0.146035	0	0
Traes_2DS_60EA2CD7E.1	-0.118963	-0.0756603	-0.118963	0.0270723	0.0232896	-0.118963
Traes_7BL_B7F78475F.1	0.0201211	0.0799694	0.105411	0.0763641	-0.0248671	0.0384093
Traes_2DL_1DE60AFAB.1	0.0661181	-0.0411919	0.00679825	0.0357263	-0.0703633	-0.0703633
Traes_4BS_163E4BC8C.1	-0.0498679	-0.00898087	-0.0106023	0.0972952	0.0100431	0.00347794
Traes_4BL_778386B52.1	0	0.0988102	0	0.147292	0	0
Traes_7DL_97DA08203.1	0.0377765	-0.00665245	0.0607615	0.0876153	-0.0596764	-0.0596764
Traes_3DS_F58D58921.1	0	0.0992442	0	0.147928	0	0
Traes_2DL_0BD0A65CD.1	0	0	0	0.14857	0	0
Traes_1AL_55948FAB9.1	0	0	0	0.148851	0.0899997	0.0769312
Traes_7BL_A5E4B45BD.1	0	0	0	0.149217	0.074508	0
Traes_3DL_A14963778.1	0	0	0	0.0838412	0	0
Traes_6AL_9071A4A60.1	-0.0135629	0.155708	-0.00149691	0.0693786	0.193841	0.0219345
Traes_2AS_F6564F8C2.1	-0.0707506	-0.00786025	0.0714946	0.0374528	0.0346145	-0.0229961
Traes_2DL_DE7B0CE74.2	-0.0517712	-0.0397615	-0.052915	0.0517535	-0.0992183	-0.0540838
Traes_1DL_AFD621259.1	0	0	0	0.151194	0	0
Traes_1AS_2F1F02F45.1	-0.100268	-0.100268	-0.100268	0.0522729	-0.100268	-0.100268
Traes_2AL_A6661C95F.2	0	0.0904643	0	0.154608	0	0
Traes_3DS_13E328FE2.1	0.16527	0.333526	0.100233	0.155309	0	0.372596
Traes_5BL_C97060066.1	0	0.463018	0	0.156731	0	0.261052
Traes_3DS_B8723BDE4.1	0.0391861	-0.128356	-0.128356	0.0290958	0.46122	-0.128356
Traes_2AL_EDE17A359.1	0	0	0	0.157452	0	0
Traes_7AL_47D9ECA9D.1	-0.055207	0.133226	0.0253043	0.0700047	-0.0146651	0.0152284
Traes_2DL_08F0A802A.1	0	0	0.0790688	0.0888416	0	0.0770947
Traes_3DS_C02875B70.1	0	0.106245	0	0.158179	0	0
Traes_5BL_EA891A80D.2	0	0.0357743	0	0.108574	0	0
Traes_1AL_BC1F6F8A5.1	0	0.106747	0	0.158913	0	0.132758
Traes_6AL_9032339D6.1	-0.129559	-0.129559	-0.129559	0.0293539	-0.129559	-0.129559
Traes_7DS_A8A081BE1.1	0.145529	0.0544915	0	0.159283	0	0.0680687
Traes_6BS_9C1D18AEC.1	0	0.0546233	0.0729917	0.159654	0	0.195718
Traes_3AL_1CBE1194B.1	0	0	0.0842651	0.1597	0	0
Traes_2DL_0C928B2CF.1	0	0.208037	0.143139	0.160402	0	0
Traes_6BS_E2A9B8874.1	0.170671	0	0.143139	0.160402	0	0
Traes_5AL_EEEF773E9.1	-0.0381661	0.11885	-0.0693339	0.0264527	-0.068209	0.0275714
Traes_4DS_9511CCB75.1	0.527794	2.27911	0	0.161157	0.851827	2.12929
Traes_2BL_84F10A246.1	0	0.0669155	0	0.161226	0	0
Traes_3AL_1CADE3279.2	0.0246971	0.233583	0.114181	0.0777287	0.0713471	0.353943
Traes_1BL_DD4D515A2.1	-0.0490953	-0.0502844	-0.00559219	0.0235254	-0.0682397	-0.0604624
Traes_2BS_D3EF7B31B.2	0.0444957	-0.006599	-0.00778925	0.106664	-0.0365038	0.0374196
Traes_5BL_D4B6EE334.1	-0.0593621	0.0455567	-0.0896421	0.0234716	-0.0896421	0.0517782
Traes_6AL_DEE69C6AC.5	0.72516	-0.0896922	-0.0362339	0.0235126	1.097	-0.0896922
Traes_2AL_520A48E81.1	0.536703	0.260623	-0.00106538	0.112353	0.851791	0.09052
Traes_4BL_93CCF88F0.2	-0.0172806	-0.0317705	0.0387606	0.0986442	-0.0419014	0.00178349
Traes_2BL_111CC13DF.1	0.0104948	-0.0193863	0.0557578	0.0811189	-0.012993	-0.0329382
Traes_7DS_551644D2F.1	-0.0713622	-0.0204057	-0.0713622	0.0994442	-0.0713622	-0.0713622
Traes_2DL_ED34C6544.2	-0.06041	-0.00673271	-0.06041	0.0762973	-0.0160261	0.053654
Traes_7AL_7838263C4.1	-0.115829	-0.0560095	-0.0241123	0.0180525	-0.0952053	-0.0263925
Traes_4AL_78F06A39A.1	-0.0788972	-0.0140926	0.0892002	0.0182586	-0.0788972	0.00198308
Traes_2DL_58E265E98.1	0.0442399	-0.0703007	0.0645251	0.102309	-0.0703007	-0.0703007
Traes_6DS_D16DEECCB.1	0.114541	0.267986	0.228271	0.17261	0.101606	0.253563
Traes_2DL_A98233D9E.1	-0.137762	0.300835	0.0483708	0.0353789	-0.137762	-0.137762
Traes_2AL_4392B599C.1	-0.0901493	-0.0665761	0.00268844	0.0507233	-0.0901493	-0.0291689
Traes_4AS_9A9C84490.1	-0.0329775	-0.00596749	0.0385539	0.0654421	0.155268	0.0977906
Traes_7AS_B2213E28C.1	-0.0138583	-0.0821904	-0.0821904	0.0432506	-0.0821904	-0.0821904
Traes_7BL_F26F114FB.1	0	0.227438	0	0.175626	0	0.0752972
Traes_7DS_80865F99F.1	0	0.288888	0.0699669	0.116416	0	0
Traes_7AL_E9DFEE377.3	-0.000440612	0.0445476	-0.00618756	0.0363759	-0.0676737	0.0577363
Traes_3AL_F4131B815.1	-0.0809771	-0.0809771	-0.0170713	0.0187235	-0.0809771	0.00558339
Traes_6AL_E8CBF8FDB.1	0	0	0	0.0997006	0	0.0865605
Traes_7DL_F28512896.1	0.193343	0.20579	0.233962	0.0873138	0.117719	0.336141
Traes_2AL_8A3D5BDD3.2	0.0861241	-0.00987648	0.00533709	0.0455609	0.104642	0.00382312
Traes_3DL_0D2EA3B33.1	0	0	0.0228716	0.138785	0	0
Traes_2BL_83CBA1167.1	0.0257975	0	0.0604337	0.115371	0	0
Traes_6AL_398BE16B9.2	-0.0705631	0.105263	-0.0010022	0.0107663	-0.062138	-0.0266465
Traes_3DL_61EB5D1D8.1	0	0	0	0.181527	0	0
Traes_6DL_991931CF9.2	0.975298	0.853474	0.0306462	0.0565254	0.428737	0.0231961
Traes_7BL_6DBB9448D.1	0.0243544	-0.013937	-0.0780068	0.108126	-0.0780068	-0.0780068
Traes_2BL_86E36C841.1	-0.0948721	-0.0948721	-0.0948721	0.0920883	-0.0948721	-0.0948721
Traes_3DL_604A0E478.1	1.76488	1.47589	-0.00140964	0.0673987	2.33521	1.48263
Traes_7DL_5AA017B3C.1	0.122756	0.0875358	0.0889742	0.0467439	-0.0891497	-0.0891497
Traes_3DS_F3EE10A97.1	0	0.0651785	0.0626144	0.18922	0	0
Traes_1AS_6B5331010.1	-0.0898744	-0.0432518	-0.0275162	0.0471063	-0.0216217	-0.0898744
Traes_5BL_3A3DF02CF.1	0	0.0533342	0.0712797	0.189908	0	0.0694954
Traes_2AS_AFEB22E37.2	-0.0587878	-0.0569447	-3.65789e-05	0.0332869	0.00515837	-0.0848424
Traes_7AS_E8FB35B03.1	-0.0674076	0.0215512	0.0244479	0.0846818	-0.0674076	0.146886
Traes_7AS_42927FF78.1	-0.0187801	-0.031208	0.0234442	0.126782	0.0288284	0.0177341
Traes_7DL_FF731FD07.1	-0.106372	-0.106372	-0.0469406	0.0855	-0.106372	-0.0484343
Traes_3DL_E2DF23F0E.1	0.021855	0.0747565	0.0435122	0.0573278	0.13099	0.0757335
Traes_4BL_1AD28F7C0.1	-0.050081	-0.050081	0.146076	0.123321	-0.050081	-0.050081
Traes_6BL_96B1E804F.2	-0.0651246	0.0013969	0.0599759	0.12783	-0.0651246	-0.0651246
Traes_4DL_C10F03458.1	-0.079103	-0.079103	-0.079103	0.11429	-0.079103	-0.079103
Traes_3DL_B44E1B505.1	8.72948	4.02702	-0.022738	0.0541096	8.9605	3.5473
Traes_6AL_E798EBDC4.1	-0.0619898	-0.120696	-0.191542	0.0031914	-0.0730646	-0.191542
Traes_1AS_85B551D28.1	0.875741	0.027055	-0.035795	0.0930274	0.430617	0.00250943
Traes_5BL_39E24046D.2	0.0410197	0.0202389	0.0488586	0.05038	0.050212	-0.00491273
Traes_4DL_9BD4A9542.1	-0.0630612	0.0386401	0.135232	0.0625262	0.0103709	-0.0630612
Traes_2BS_E08A22D7D.1	-0.0911194	0.0364436	-0.0911194	0.020979	-0.0911194	0.00625942
Traes_3AS_4C36F7DA9.1	0.0129792	-0.0408517	-0.132266	0.0678345	0.000623757	-0.132266
Traes_4AL_4A9522530.1	0.00738607	0.0113219	-0.0347512	0.0462148	-0.028878	-0.0338277
Traes_1BL_9231C2A42.1	-0.0844397	-0.0844397	-0.0844397	0.116444	-0.0844397	-0.0844397
Traes_3DL_96ED68F7E.1	0	0.118319	0	0.200884	0	0.175194
Traes_5DL_C66C0B929.1	0	0.046049	0.104911	0.128455	0.0774512	0.228341
Traes_7DS_28ED463D4.1	0.111063	0	0.250646	0.201475	0	0
Traes_3DS_50A294831.1	-0.0350643	0.00881733	-0.00835533	0.0885234	-0.0372959	0.0199003
Traes_1BS_8C2333D11.2	0.0832853	0.0440331	-0.0590391	0.0746442	-0.0590391	-0.019242
Traes_5DS_A788AEF9D.1	-0.0392365	-0.0693017	-0.0248733	0.0271278	-0.11922	-0.11922
Traes_6BS_BBC91C6E5.1	0	0.216004	0	0.202692	0	0.0713209
Traes_6BL_7B7333FEF.2	-0.082774	0.0847795	0.0227016	0.0240177	0.0733554	0.00775112
Traes_6AS_B71BD9406.1	-0.102833	-0.0758556	-0.0264793	0.0268057	-0.102833	-0.102833
Traes_2DS_4E48D1A97.1	-0.00621292	0.102808	0.0377199	0.0486478	-0.051703	0.0285671
Traes_3DS_A37419890.1	-0.0767507	-0.0767507	-0.0425002	0.0716581	-0.0767507	-0.0447615
Traes_4AL_4D8117DBD.1	0.236062	0.321402	0.00587079	0.0302945	0.51548	0.280407
Traes_4AS_1B92F154A.2	-0.0702144	-0.0366008	-0.0440889	0.0712362	-0.0415854	-0.0702144
Traes_4BL_0273E8F83.1	0.00767035	0.0757978	0.0607679	0.0403992	-0.00192792	0.0672892
Traes_2DL_29D81C76B.1	-0.0948089	-0.111091	-0.0320243	0.0515451	-0.154996	-0.154996
Traes_7AS_1A3F38870.1	-0.105359	-0.0298751	-0.105359	0.101563	-0.105359	0.111609
Traes_2DS_A75844505.1	-0.104783	-0.0502915	-0.104783	0.0272911	-0.0251101	-0.104783
Traes_4DS_78D5A1655.1	-0.0279009	-0.0107647	-0.00344559	0.0935637	-0.00208664	0.00151678
Traes_2AL_E14DBCFFE.1	-0.0809862	0.782131	0.0738202	0.0698609	-0.0809862	0.0264655
Traes_1BL_61D7160FE.1	0.0884952	0.0552915	0.0531092	0.133961	0.488922	0.140636
Traes_5AS_6D93E0979.1	0	0	0	0.119115	0	0
Traes_7DS_F257C0A3A.1	-0.0581083	-0.0581083	0.0211668	0.152168	-0.0581083	-0.0581083
Traes_7BL_9EACE70E2.1	-0.172949	-0.0300813	-0.137356	0.0384873	-0.069388	-0.172949
Traes_2AL_214E52293.1	-0.0568334	0.0662813	0.335791	0.0761475	-0.0546314	0.0288862
Traes_6BL_9CEA33FF2.1	0.0301912	0.0586587	-0.0975505	0.0223991	-0.0975505	-0.0975505
Traes_4BL_F274839DA.1	0.047303	0.143862	0.0970919	0.174158	0.0993942	0.125695
Traes_2DS_31BE2FE90.1	0.194481	0.125386	0.0935324	0.212531	0.270073	0.0645001
Traes_2BS_3B65D4EE0.2	-0.113539	-0.0783356	-0.0261515	0.00839918	-0.0634344	-0.0605306
Traes_5AL_96271BAD5.1	-0.0993027	-0.0993027	-0.0993027	0.0227847	-0.0993027	-0.0993027
Traes_5AL_BAB46D7A5.1	0.0111212	-0.00631834	0.032802	0.100896	-0.0137752	0.0358512
Traes_2DS_9E12D5305.1	-0.00841481	-0.0249943	-0.0457882	0.0691634	-0.0237492	0.0868798
Traes_5AL_5E470D73E.1	0	0	0	0.123407	0	0
Traes_4AL_587C5B701.1	-0.0311669	-0.0900986	-0.190668	0.0286766	-0.0446748	0.27235
Traes_2DL_F1A900AE0.1	-0.0225822	-0.0225822	-0.0048369	0.137445	-0.0225822	-0.0225822
Traes_3AS_476B72BA9.2	0.0556169	0.0850648	0.0972666	0.0906699	0.0453263	0.151581
Traes_7BL_80CC0815E.1	-0.0337811	-0.102241	0.11369	0.02343	-0.102241	-0.0488949
Traes_5DS_79D736CC8.1	-0.0194962	-0.0830549	0.02193	0.0296166	0.091208	0.00885519
Traes_4BL_A49A5AE66.1	-0.0475029	0.0663685	0.0365783	0.0816217	-0.0665755	-0.0150699
Traes_2BS_463B3E79E.1	0.00393895	-0.00907903	0.110911	0.121874	0.00638035	-0.0314402
Traes_2DL_47723EE22.1	-0.0328902	-0.0634259	0.01689	0.0802961	0.016125	-0.0994814
Traes_3DS_F5BB3DE16.1	0	0.0508684	0	0.118848	0	0.0965809
Traes_4DL_18A4F7F2B.1	-0.104562	-0.0296549	-0.104562	0.0239386	-0.104562	-0.104562
Traes_2BL_6C85EA1BA.2	-0.131024	-0.0426008	0.0038516	0.0201695	-0.0341411	-0.0456391
Traes_7DL_8E0F29CAE.1	-0.14522	0.0491955	0.0330655	0.0603186	0.00064567	0.171793
Traes_4DS_6753C172F.2	0	0	0	0.129963	0	0.108395
Traes_3AS_18CE7EE6C.1	0	0.0760695	0	0.130458	0	0.113421
Traes_5DS_8FE3AD127.2	0	0	0	0.229912	0	0
Traes_1BL_023898C19.1	-0.0154054	0.0159081	0.0146623	0.134238	-0.0154054	-0.0154054
Traes_5DS_5DE09428D.1	-0.0708139	-0.0126777	0.0387925	0.0987236	-0.0708139	-0.0708139
Traes_4AS_52E1DA341.2	-0.0264305	0.0972992	0.0332777	0.0263208	-0.0435189	0.178303
Traes_4DS_07D1F5A05.1	-0.0552486	-0.00993475	-0.0117291	0.0780012	-0.0552486	-0.0552486
Traes_3DS_8CCA4E42F.1	0	0.173628	0	0.13351	0	0.323521
Traes_5AL_1148507E6.2	-0.0843564	-0.0937441	-0.0247957	0.0613209	-0.0460358	-0.118835
Traes_6BS_B25CB3CE0.1	-0.0809593	0.0444902	-0.0514339	0.0289546	-0.0854483	-0.0123811
Traes_7AL_5C0CDCF36.1	0	0.174298	0	0.134032	0	0
Traes_1DL_E73619FF6.1	0	0	0	0.237085	0	0
Traes_1BS_C36502167.1	1.08839	0.0907435	0.0240008	0.179374	1.30562	0.134971
Traes_2BL_8528DAC4D.1	-0.106339	-0.0394631	-0.00222399	0.0480245	-0.089702	0.00797705
Traes_4BL_1A71B8663.1	0.0135213	-0.031513	0.0105894	0.0254092	0.0218571	0.00276583
Traes_1BS_B1C349535.1	0.01242	-0.0180771	0.00972607	0.138554	-0.101864	0.00697009
Traes_3AL_7F98BE43F.1	-0.0386231	0.039245	-0.0386231	0.159437	-0.0386231	-0.0386231
Traes_7AS_747D44D06.2	0.156104	-0.115757	-0.0297086	0.0598696	0.0951519	-0.115757
Traes_7BL_F82D554C5.1	-0.043718	0.0769699	0.0507064	0.161073	-0.043718	0.00305594
Traes_1DL_5D43765A1.1	1.23659	0.431205	1.33871	0.200708	1.1223	0.333438
Traes_2BL_417A39DE0.1	0.0471592	0.180435	0.124375	0.165906	0.270011	0.157607
Traes_3DL_29E0EDEE5.2	-0.0968668	-0.0968668	0.00430185	0.0789322	-0.0968668	-0.0615329
Traes_5BS_A5CE9C06F.1	0	0	0	0.159398	0	0
Traes_7DS_653FAD3CF.1	-0.0573547	-0.0573547	0.0208997	0.191825	-0.0573547	-0.0573547
Traes_5BL_68F7752D8.1	0	0	0	0.199323	0.0656713	0
Traes_5DL_A779EBA93.1	-0.0299022	0.000649395	-0.0299022	0.187031	0.0149387	-0.0299022
Traes_4BS_21D555E03.1	-0.059356	-0.059356	0.0216087	0.158129	-0.059356	-0.059356
Traes_5AL_6DC9D5334.9	-0.0842354	-0.0708612	-0.0147249	0.039449	-0.0924888	-0.103979
Traes_7AL_766C9185F.2	-0.0768573	0.0512928	-0.0256593	0.0983496	-0.0890827	0.149041
Traes_3DS_FBB4034F4.1	0.197432	0.0156582	0.0212736	0.111278	0.0914335	0.0762042
Traes_4BS_2D77B97EE.1	0	0.103344	0.113926	0.146143	0	0.0507682
Traes_5AS_00A90AD82.1	0.00380062	0.18458	-0.0297086	0.081084	-0.0276603	0.208159
Traes_2AL_A863FFCDC.2	0.0543338	0.208831	0.219265	0.00446638	0.000668302	0.386741
Traes_7BS_A6E7B63AB.1	0	0	0	0.146661	0	0
Traes_3DL_C825371B3.1	0.150848	0.377462	0.0466458	0.0272731	-0.00750351	0.14816
Traes_6AS_C12256F28.1	0.186836	0.0437045	-0.141285	0.117416	0.484289	-0.0451709
Traes_2BL_A7B9FC7FE.1	0.00827296	0.149231	0.10009	0.0832882	-0.0199459	0.239588
Traes_2DL_F602A72B7.1	-0.0452633	-0.0452633	0.0422314	0.214818	-0.0452633	-0.0452633
Traes_5BL_E596E2677.1	0.217903	0.0319987	-0.000801145	0.161808	0.0783134	0.0685994
Traes_2DL_C3DE5DD96.1	-0.127762	-0.0741753	0.0120814	0.063005	-0.127762	0.0644149
Traes_5AS_7F3C063DE.1	0	0	0	0.14987	0	0
Traes_5BS_F149EFDDB.1	0	0	0.0568687	0.143167	0.0864961	0
Traes_1BL_D7214C937.1	-0.0689761	-0.0391989	0.00573003	0.0304079	-0.0404663	-0.048851
Traes_2DL_DE4830069.1	0	0	0	0.171034	0.103725	0
Traes_3AS_BA92B3DE8.2	3.93938	6.14831	0.0798016	0.169304	3.92759	5.05733
Traes_5BL_E5A68A4A2.2	-0.0757047	-0.0359547	0.0911229	0.0693938	-0.0197297	0.0263297
Traes_7BL_6FD921F98.1	-0.0948721	0.057131	0.106047	0.177204	-0.0948721	-0.0948721
Traes_4DL_963042197.1	-0.133632	0.103297	-0.133632	0.0657055	-0.0516059	0.270804
Traes_6BL_708CF42E8.1	-0.0793501	0.107965	0.0896831	0.19592	-0.0793501	0.00547448
Traes_3DL_EFA725328.1	0	0	0	0.158913	0	0
Traes_6BL_76479DFE5.1	-0.129559	-0.0228125	0.0122431	0.0293539	-0.129559	-0.129559
Traes_3AS_30189951A.1	-0.0849587	-0.0849587	-0.0849587	0.117111	-0.0849587	0.0912786
Traes_6BL_27FC24A82.1	-0.129788	-0.0339128	0.177553	0.098117	-0.0471533	0.0346621
Traes_1DS_8093A20B9.1	-0.0829613	-0.0829613	-0.00154332	0.103003	-0.0829613	-0.0829613
Traes_6BS_FDC291B3C.1	-0.0911194	-0.0911194	0.102124	0.0886659	-0.0911194	-0.0911194
Traes_4DS_DEC614BE7.1	0.912777	-0.0200149	-0.0558297	0.0931387	1.07956	-0.0590397
Traes_6BS_70A07E205.1	-0.0411346	0.228478	-0.0747639	0.099468	-0.0484206	0.120872
Traes_5DL_18A94153A.1	0.293458	0	0.0555578	0.205159	0	0
Traes_5DL_1561C3F21.1	-0.0873781	-0.0788663	-0.0406072	0.0652059	-0.0850699	-0.105492
Traes_1DS_17B3A06EB.1	0	0.0734394	0.0357104	0.16192	0	0.0954943
Traes_4BL_622ABFA3B.1	-0.0657051	-0.0657051	0.119672	0.217162	0.0322286	0.0216212
Traes_1AS_D5913ACDC.2	-0.00808523	0.101759	0.12817	0.128782	-0.0442439	0.0187794
Traes_4BS_1BDEBE0F1.2	-0.081036	-0.109001	-0.0502406	0.0957265	-0.0996429	-0.115831
Traes_7DL_504FBF3D8.1	0	0	0.0524566	0.185419	0	0
Traes_7BL_11AAAF6E3.1	-0.063008	-0.0494169	-0.116851	0.0688745	-0.116851	-0.0202696
Traes_7AS_746850346.1	-0.139063	-0.0663323	-0.139063	0.0710747	-0.139063	0.281845
Traes_5BL_92FDEACE7.1	0.0132066	0.0170435	-0.0416127	0.158672	0.0538393	0.0461017
Traes_5AL_8A4175921.2	0.0996574	0.332716	0	0.210785	0	0.0910021
Traes_2BL_7095E5760.1	-0.0419282	-0.0419282	-0.0419282	0.159794	-0.0419282	-0.0419282
Traes_4AL_269FD7A9A.2	0.00941233	0.106099	0.00737332	0.148066	-0.0297995	-0.0349124
Traes_6AS_ECC822BE0.1	-0.0621209	2.20038	-0.0706355	0.111506	0.105837	0.889817
Traes_6BL_0E2878A16.1	-0.0379309	-0.00803634	-0.0483075	0.141043	-0.0355534	-0.0723715
Traes_2DL_04BD4FFA3.1	-0.107111	-0.136897	-0.0463464	0.0392094	-0.153715	-0.129444
Traes_5AL_69FB8F2F8.1	-0.105786	-0.0116273	-0.105786	0.129127	-0.0277422	0.0285454
Traes_4BS_36ACB04F0.1	0.0597003	0.0153872	0.0209061	0.177613	-0.0374937	0.0384081
Traes_6AL_031002A50.1	0	0.126738	0.0714885	0.214754	0	0.049182
Traes_2DL_6AE4FF19F.3	-0.17626	0.101641	0.151269	0.0391707	-0.17626	-0.17626
Traes_2DL_60D9A3A6B.1	-0.0908201	0.00557685	0.00870753	0.124611	0.0179853	0.00623954
Traes_5DL_B66154575.2	0	0.0496983	0	0.232143	0	0
Traes_5DL_D6A405AB4.1	-0.088263	-0.0282581	-0.100488	0.0362061	-0.0946746	-0.161963
Traes_3AL_A191F70D3.2	2.12263	1.63416	0.0394261	0.0349685	2.14236	1.94969
Traes_4DL_E66B3E7D3.1	0.12332	-0.086863	0.180706	0.0700504	0.0590197	-0.0619608
Traes_7AS_48EC42B53.1	0.0533812	0	0.052097	0.221356	0	0
Traes_1BL_631A70243.1	0	0.0819636	0.210683	0.196092	0	0
Traes_3DL_99397C46F.2	-0.0751172	-0.045641	-0.0407124	0.062677	-0.0922446	-0.0769309
Traes_3AS_22575A326.1	0	0.0943852	0	0.306108	0.157004	0
Traes_7AL_28BE3C9DC.2	0.0654317	-0.10604	-0.10604	0.200068	-0.10604	0.0286107
Traes_2DL_9C1828FF2.2	-0.0813848	-0.0740478	-0.062404	0.118002	-0.0905837	-0.104731
Traes_1BS_5BEFEF9F3.1	0.0473668	-0.0313176	0.0269786	0.125162	-0.0527205	0.0752689
Traes_7AS_4D55EC2C0.2	-0.0232631	0.71583	0.0953453	0.0298997	-0.0656925	0.505912
Traes_3DL_CB71011BD.2	-0.120825	-0.0383883	0.0881398	0.00368942	-0.00542256	-0.0670951
Traes_2AL_9D5FA9A71.1	0.0198724	-0.208936	-0.0165821	0.00635927	-0.164454	-0.169351
Traes_5AL_B4DB58006.1	-0.0613766	-0.11389	-0.0243707	0.0736685	-0.14465	-0.0653881
Traes_7DL_DC3534E19.1	-0.0166882	0.609539	-0.0307043	0.0333477	0.186363	1.00082
Traes_5BS_39456DFAE.1	-0.109177	0.0677059	-0.0267598	0.0776611	-0.0741078	-0.153026
Traes_5BL_412E61013.2	-0.00903661	0.0840933	-0.0268389	0.178841	-0.0129102	0.0347464
Traes_4AL_1947BCB81.1	0.0488985	-0.0717356	0.0427884	0.155193	-0.0950374	-0.0446583
Traes_7DL_99D0A0F12.1	0.110631	0	0.765306	0.233045	0	0
Traes_4AL_91C75CD5F.1	-0.126064	-0.0651528	0.0238454	0.0485903	-0.108203	-0.0494566
Traes_2AS_2CE490F3F.1	0.0883278	-0.00931877	0.0892403	0.183631	0.0607693	-0.0460199
Traes_7BS_E45B4B702.1	-0.11919	-0.100948	0.0529334	0.117076	-0.11919	0.0790398
Traes_1BL_356AA0A40.1	-0.0824602	-0.0040061	-0.0171073	0.042684	-0.0435439	-0.0316458
Traes_5BL_D45CBC224.1	-0.0941761	-0.126489	0.105187	0.00566743	0.000848314	-0.101919
Traes_7AS_949015F98.1	0	0	0	0.240253	0	0
Traes_3DL_FAF266424.1	-0.196308	-0.123623	0.204723	0.0432687	-0.196308	-0.0922867
Traes_5DL_6CEB3F3BB.1	0	0.0621321	0.172123	0.263253	0	0
Traes_4AS_EA0D504C8.1	-0.0977951	-0.107068	-0.0130306	0.0182272	-0.128873	-0.086226
Traes_3DS_EF15AB591.1	-0.145029	-0.145029	-0.0300464	0.152876	-0.145029	-0.104745
Traes_4DL_82A199746.1	-0.0530278	-0.0283904	0.0151918	0.0788729	-0.162758	-0.0733215
Traes_5BL_D4483BD21.3	0	0	0	0.190272	0	0
Traes_4AL_550427A44.2	-0.103776	-0.103776	-0.103776	0.140944	-0.103776	-0.103776
Traes_1BL_2EBD86DFD.5	0.0374969	0.280383	0.0931984	0.0506767	-0.0460532	0.288761
Traes_4BL_3D40CF4BD.1	-0.0182476	0.114128	-0.118508	0.0539878	-0.162918	0.00397629
Traes_7AL_F1BC5F609.1	-0.115115	-0.0829858	-0.0871028	0.111211	-0.137532	0.063744
Traes_2DS_163887526.1	-0.136948	-0.0160465	-0.10771	0.0178691	-0.141392	0.0300389
Traes_1AS_E9D3DE49C.1	-0.170053	-0.167294	-0.0829302	0.0613845	-0.174583	-0.163775
Traes_2DS_82AF233B4.1	0	0	0	0.220741	0	0
Traes_5BL_66F120E1A.1	0.0271106	-0.0146717	0.0746879	0.0751999	0.111846	0.169715
Traes_2AL_AAFCA9350.1	-0.0424773	-0.127941	0.0267024	0.0361903	-0.00793494	-0.0122297
Traes_5BL_DC185AE13.1	-0.0660753	0.139592	-0.0660753	0.165654	-0.0660753	0.256973
Traes_4BL_9810197AC.1	-0.0391346	-0.0819347	0.0897838	0.0780491	-0.102074	-0.0971379
Traes_5BL_3BD2C8DF3.2	-0.147655	0.0868269	-0.0359047	0.0498376	-0.0784744	0.0873202
Traes_2AS_12C456936.1	1.84394	0.802684	0	0.215657	2.24434	0.574687
Traes_5DS_6696F604C.4	3.48357	2.32153	0.283497	0.164702	3.56853	1.24027
Traes_2AL_54861F82D.2	0.0444373	-0.0985774	-0.113565	0.0581484	-0.0804287	0.0437696
Traes_1DL_F1EF2BFEC.1	0.00116859	0.572403	0.00810084	0.1377	-0.0434419	0.250417
Traes_1AS_3B8765322.1	-0.234145	-0.0912274	-0.122143	0.114139	-0.234145	-0.124909
Traes_5AL_A197DB08D.1	-0.08958	-0.160536	0.0196063	0.00650382	-0.169804	-0.175142
Traes_4BL_1312EC1FD.1	0	0	0	0.228523	0	0
Traes_7AS_A9565A06C.1	0.246239	0.0463907	0.0111487	0.112323	0.0230069	-0.117446
Traes_2AS_95B272DDE.1	0.842902	0.192414	0.0776545	0.206162	0.737413	0.147653
Traes_6BS_6154C52CE.1	-0.064706	-0.0307205	0.00999127	0.180507	-0.0665313	0.0278334
Traes_1AL_B5CBA420A.1	0	0	0	0.231664	0	0
Traes_2BL_1C31451BE.1	0.0760426	1.51884	-0.0701416	0.118302	0.214606	0.676182
Traes_3DS_81F6CB9E4.1	0.0101988	-0.031573	0.0514333	0.204183	-0.0830447	0.0481373
Traes_2BL_F1C06120C.1	2.90278	2.90865	-0.0341338	0.0834931	3.80107	2.67404
Traes_7BL_FAA0162F6.1	0.356732	0.929852	0.249746	0.172522	0.383349	0.0244672
Traes_4BS_8C6ADCEDA.1	0.049682	0.204822	-0.0224682	0.113942	0.0546285	0.277656
Traes_6AS_9916DDE4D.2	-0.0737499	-0.125296	-0.00748739	0.0826743	-0.128733	-0.108301
Traes_4DL_BDA6A7C47.1	-0.0929579	0.0560365	0.104048	0.173943	-0.0929579	-0.0929579
Traes_7AS_51402D0BC.1	-0.0714241	0.862114	-0.043854	0.119603	-0.132797	0.562841
Traes_5AL_D7A6A6ED9.1	-0.166417	-0.0759508	0.0210557	0.0880882	-0.231354	0.0485548
Traes_1AL_E24D33899.1	0.0174445	0.653331	0.0630372	0.140391	0.323083	0.923841
Traes_2DL_BBB06BF7B.1	0.0654094	0.406456	-0.131552	0.0486797	0.0419215	0.120325
Traes_7BS_7376408A9.1	-0.189434	-0.0439403	0.0133504	0.0450069	-0.133701	-0.042513
Traes_5AL_CE6A08FB2.1	-0.0906807	-0.0734097	0.12503	0.158536	-0.166519	-0.10484
Traes_6DL_377580D50.1	-0.00550806	0.0324546	0.11234	0.201863	-0.0457546	0.0303778
Traes_4DL_95AA29A35.1	-0.00541189	0.14052	0.0553822	0.165319	0.0871356	0.212267
Traes_3AS_3F910650D.1	-0.139535	-0.035134	-0.0454693	0.0712834	-0.190893	-0.142035
Traes_3DL_3DEB63EC3.1	-0.117948	-0.0750241	-0.0246164	0.158436	-0.0478605	0.00802337
Traes_4AL_F853C8660.1	-0.0295548	0.00733221	-0.0208667	0.20344	-0.0289143	-0.0300085
Traes_7BL_677946F0D.1	-0.190879	-0.0529919	-0.0828598	0.145941	-0.190879	0.0126459
Traes_4BL_C79C00920.1	-0.112202	-0.112202	-0.112202	0.267081	-0.112202	-0.112202
Traes_7BL_73B55D798.1	6.58143	3.88784	0	0.379401	6.26286	2.10467
Traes_7DL_A1DDB5B9B.1	-0.0176145	0.076332	-0.0320774	0.16392	-0.0275816	0.0907871
Traes_5BS_5AF8863E2.1	-0.0970528	0.00458674	0.127101	0.0559587	-0.226147	-0.120798
Traes_4DS_01BC2B2EA.1	0.127372	0.606613	0.174433	0.383553	0	0.32434
Traes_4BL_58BD11DA4.1	-0.0919486	0.144518	0.245091	0.123412	-0.0883437	0.0167226
Traes_6DS_C142E17BD.1	-0.125478	-0.0331483	-0.0832286	0.0917039	-0.017267	0.0596675
Traes_1BS_EDDA17818.1	-0.0405938	-0.0913663	0.0686546	0.102429	0.054177	0.0771579
Traes_2DL_7521E87C6.1	-0.0973472	-0.179118	-0.13009	0.105913	-0.141297	-0.179118
Traes_2DS_1626F8F14.1	0.171471	0	0	0.255949	0	0
Traes_7DS_22E1AFEE2.1	-0.0357942	0.0719225	-0.00128583	0.031553	-0.112701	-0.0227624
Traes_2BS_D3D9744F4.1	-0.20659	-0.0355928	0.0189736	0.186716	-0.20659	-0.20659
Traes_5BL_7F755F807.1	-0.0919519	-0.213739	0.179423	0.10524	-0.213739	-0.213739
Traes_1BL_F2EAC0F30.1	0	0	0	0.277056	0	0
Traes_7DS_FD48EE7B1.1	-0.108247	-0.0191751	-0.108247	0.289252	-0.108247	-0.108247
Traes_4AL_0E751A9D3.1	-0.143859	0.0654297	-0.0519126	0.159379	-0.0726915	-0.0536288
Traes_2DL_2BA15F9A7.1	-0.108247	0.0429433	0.0581486	0.203735	-0.108247	0.114441
Traes_6AS_DBE4E3146.2	0.0273257	0.926798	0.00977105	0.150867	0.114326	0.44159
Traes_1BS_C1A3278D2.1	-0.197666	-0.0866168	0.0182137	0.0435439	-0.098959	-0.109648
Traes_5DL_1EE37F163.1	0.0774435	0.000960284	0.0162936	0.268682	0.0220384	0.0716454
Traes_7AS_F31AF74FA.1	0	0	0.0492281	0.257825	0	0
Traes_7AL_FB3D3DE34.1	-0.00150101	-0.124903	-0.0359716	0.0476286	-0.218012	0.00522025
Traes_1AS_93F262E7F.1	0.0950937	0.174546	0.0471655	0.281432	0.0516494	0.128351
Traes_5AL_DED32241A.1	-0.0534262	0.0188075	0.140454	0.0495918	-0.0473342	0.0755278
Traes_2DL_4C10C398A.2	-0.243733	-0.0964872	0.0815312	0.0138981	-0.221046	-0.113587
Traes_5DL_182253C13.1	-0.0559641	-0.198822	-0.00355789	0.164297	-0.198822	-0.198822
Traes_4DL_193C0F8F9.1	-0.161611	-0.019796	-0.151593	0.076062	-0.166444	-0.128475
Traes_2BL_41B4A591E.1	0	0	0.222096	0.244791	0	0
Traes_1BL_59F026F63.1	-0.103776	0.738178	0.00990156	0.140944	0.0167925	0.00709597
Traes_3DL_A47D1E833.1	0.133087	0.181784	0.214785	0.294238	0.0621449	0.160031
Traes_7DS_75B850A69.1	-0.0570724	0.0952481	0.0289434	0.135524	0.0577694	-0.0789568
Traes_5BL_5344C1241.1	-0.027683	-0.0515292	0.0974559	0.090904	-0.0635047	-0.0534603
Traes_3DL_94EA3D1F3.1	-0.156179	-0.143159	-0.0162909	0.128862	-0.207706	0.0132612
Traes_3AS_471213B71.1	-0.0293388	-0.0906385	0.137637	0.0273434	-0.21384	-0.0826707
Traes_5DL_B6145E611.1	1.26394	0.102373	-0.0950157	0.24629	1.28053	0.291208
Traes_1AS_570581E09.2	-0.00996341	-0.0188271	0.0157472	0.22569	-0.00829826	-0.0339926
Traes_5DS_F4FF9BB2F.2	-0.0660989	-0.0638704	-0.0446282	0.189921	-0.0977348	-0.101565
Traes_3DS_94607AA8D.1	-0.159328	-0.109622	0.0819466	0.0601074	-0.169101	-0.0450427
Traes_7AL_DA18B95F8.2	1.7262	0.668962	0	0.320176	1.48586	0.330778
Traes_4DL_81A657453.1	-0.163276	0.00465236	-0.0912967	0.0505387	-0.0879948	-0.022174
Traes_1BL_0AD6E1FEB.1	-0.187123	0.0685729	-0.112843	0.112553	-0.0534414	0.058983
Traes_7BS_5815A6735.1	0.184317	1.53168	0.262116	0.0735089	-0.0645585	0.933593
Traes_1BS_55EDD2FE9.1	-0.0940273	-0.133837	-0.0525153	0.188268	-0.129025	-0.0505849
Traes_6DL_6AD5B18D2.1	0	0.0237216	0.0318129	0.270763	0.0337997	0.0310059
Traes_6BL_5A3A7F8C9.1	-0.0657442	-0.0367051	0.297843	0.100899	-0.134974	0.194898
Traes_6DL_D71D8EDE8.1	0.0514786	-0.0991423	-0.0353486	0.132869	-0.171873	-0.171873
Traes_1DL_9A5FE0F49.2	-0.0791661	-0.175847	0.11948	0.0826942	-0.172233	-0.157286
Traes_2BL_4BFCCF562.1	-0.0477491	-0.0547574	0.0940214	0.140839	-0.115443	0.10508
Traes_6AS_40CB93E9A.1	-0.00174353	2.70173	-0.0515577	0.0626069	-0.201187	-0.0688225
Traes_7AS_4D0A6A5A0.2	-0.237732	0.013847	-0.102255	0.115603	-0.237732	-0.105574
Traes_2BL_6373BC072.2	0.0944343	0	0	0.396962	0.083705	0.0768945
Traes_3AS_C9393C8EA.1	-0.161464	0.0243379	0.0125154	0.0639758	-0.303054	-0.192114
Traes_2BS_DDD5FB512.1	0.0324306	-0.0861222	0.0704307	0.0684472	-0.0488421	0.0296828
Traes_2DL_8863A5BB0.2	0.0701786	0.172789	0.0410372	0.100285	-0.000620733	0.542601
Traes_5BL_024067656.1	-0.138978	0.0620139	-0.0100534	0.0956662	-0.0843957	-0.044019
Traes_2DL_8BE95C4CB.2	0.0184068	-0.0753851	0.142249	0.0954558	-0.0922293	-0.0262586
Traes_3DL_9629DE3EA.1	0	0.404428	0.0997722	0.455863	0	0.12913
Traes_5DL_D346C49B3.1	-0.167239	-0.142585	0.313063	0.0245693	-0.129803	-0.20687
Traes_3DL_135DC9007.1	-0.150694	0.0953988	0.0225619	0.0308445	0.0684913	0.340827
Traes_5BL_0BB2827C7.1	-0.254023	-0.281438	-0.0978741	0.0683474	-0.166049	-0.296933
Traes_2DL_6764663D8.1	-0.196609	-0.0928054	-0.0586709	0.162683	-0.196609	-0.0674793
Traes_1AL_C2F333604.2	0.00010673	0.0181703	-0.0565381	0.0640587	-0.0507084	0.0267422
Traes_1DL_9AB7B5BE0.1	-0.0299246	0.410231	-0.0405199	0.211875	0.119625	0.230148
Traes_7BS_67A03EB6D.1	0	0	0	0.343095	0	0.12459
Traes_2DL_E2E912AFF.1	-0.18637	-0.0818461	-0.18637	0.175209	-0.11088	0.131114
Traes_2DL_9F6EE46B3.1	-0.165278	0.0432416	-0.0999479	0.0695473	-0.288371	0.0860298
Traes_5BL_724F5335D.1	-0.114807	0.205132	0.102175	0.0534171	-0.109608	0.0686164
Traes_2AL_966868923.1	-0.0788972	0.3633	-0.0788972	0.194902	-0.0788972	0.00544413
Traes_1AL_ED984C33C.1	-0.0922034	-0.126351	-0.130024	0.108187	-0.152605	-0.220626
Traes_3AS_60D682AF7.1	-0.0366232	0.0224649	0.143069	0.184018	-0.136824	-0.146545
Traes_2AS_88BA8EC9B.1	0.0730422	0.574838	0.0408418	0.117867	0.144014	0.173165
Traes_5DL_81D898FB7.3	-0.0517196	-0.0292409	0.0291374	0.179691	-0.0317245	0.0740077
Traes_1AS_A85EF2464.2	1.03302	1.15724	0.336031	0.00461877	1.20491	1.03403
Traes_7BS_40658064A.1	-0.046697	0.177463	-0.046697	0.338301	-0.046697	0.0155001
Traes_3AL_00566B27E.1	-0.0130116	-0.0685919	-0.0454636	0.182345	0.146152	-0.137831
Traes_6DS_850F8193A.2	-0.115059	0.148784	0.0465798	0.0974625	-0.150065	-0.0505572
Traes_6DL_246CD6A82.2	-0.118326	-0.0933463	0.0418777	0.216233	-0.0458436	-0.0856799
Traes_3AL_2CAF84DA4.1	0.0122892	1.18303	0.0815947	0.167305	0.0654647	1.12339
Traes_2AL_06E040DA6.1	-0.0816081	1.50761	-0.0777576	0.197343	-0.1147	1.27753
Traes_6AS_FD65321D0.1	0.226135	-0.0380948	0.202111	0.0492409	0.494418	-0.0340455
Traes_3DL_AF25BE839.2	0.104335	-0.118836	-0.0756933	0.131305	-0.120118	-0.0304728
Traes_2DL_4F7AA077F.1	0	0	0	0.322423	0	0.0865605
Traes_2DL_2FAB69E18.1	-0.0250301	0.219939	-0.104241	0.131379	-0.131954	0.346232
Traes_5AL_2F93FD88F.2	0.00527215	0.462617	0.0430105	0.167923	0.00593816	0.473282
Traes_1AL_D5664FB85.2	-0.0477712	-0.0331031	-0.00373254	0.237915	-0.0196904	0.148111
Traes_5BS_BA94DD986.1	-0.0878578	-0.119512	-0.0933647	0.067135	-0.0502909	-0.171922
Traes_3DL_441FB3597.1	0.0893182	0.480057	0.219128	0.301115	-0.039409	-0.0185171
Traes_1AS_8B624F2DA.1	-0.0757703	0.0813911	-0.0131781	0.136659	-0.0492765	0.186342
Traes_1AS_0B9295A68.1	0.0314004	0.320812	0.322746	0.0934752	-0.0507718	-0.0243772
Traes_2BS_F2B08EA38.1	-0.161489	-0.141438	0.166794	0.126586	-0.144423	-0.131305
Traes_1BS_9BEF35750.1	-0.0724713	0.206505	0.405082	0.206182	-0.08416	0.310872
Traes_4DL_0225B4E7F.1	-0.139349	0.290518	0.256349	0.01781	-0.28548	-0.174085
Traes_1DL_1C25E3297.2	-0.0177838	0.0611148	0.0563974	0.289606	0.110617	0.228012
Traes_1BL_883D190E7.1	-0.249786	-0.121886	-0.0279338	0.0943118	-0.185484	-0.249786
Traes_5AS_1098CE9FE.1	-0.0912349	0.0533608	0.0196125	0.227772	-0.0659096	0.170981
Traes_6AS_8836F71D5.2	-0.14078	0.00848967	0.013248	0.18583	-0.0542842	-0.14078
Traes_5AL_BED1DAC6D.2	-0.0130377	0.543812	-0.0147668	0.14119	0.105739	0.575174
Traes_7BL_34B1A2092.2	0.115243	0.125586	-0.0505008	0.0639659	0.0852799	-0.0549733
Traes_2AS_82881CE63.1	-0.134254	-0.161648	0.0743798	0.103397	-0.155928	-0.109293
Traes_4BL_6806F5A87.1	-0.105758	-0.00153438	0.0224304	0.259484	0.0622292	0.202804
Traes_3AL_DBE6E17DB.2	0.920568	0.146662	0.0586292	0.299154	0.670267	0.0571553
Traes_4BS_DD0DB7115.1	-0.100444	-0.117934	-0.0758967	0.211525	-0.138383	-0.107603
Traes_4DL_C2FE9C3EB.1	2.57849	3.53892	1.36994	0.207969	3.88089	3.54586
Traes_6AS_29B3E9858.1	-0.176817	-0.223196	-0.0956273	0.095998	-0.231881	-0.19437
Traes_7DL_AF0184CE6.1	-0.0445101	-0.0670365	0.0418868	0.245686	-0.0465016	-0.0670365
Traes_7BL_07CB4795E.1	0.136475	0.926594	0.00859838	0.244917	0.165215	0.581078
Traes_2DL_3B5DC606B.1	-0.224391	-0.0727033	-0.098115	0.0582538	-0.190393	-0.123837
Traes_2BL_D9D644AE3.1	-0.132796	-0.132796	-0.132796	0.244388	-0.132796	-0.132796
Traes_7AL_FA4D27C61.1	-0.237323	-0.237323	-0.237323	0.131368	-0.237323	-0.237323
Traes_2DL_FBABE17F1.1	-0.142653	0.070628	0.137433	0.195949	-0.142653	-0.142653
Traes_7AL_37CA41BFB.1	-0.124314	-0.124314	-0.124314	0.292068	-0.124314	-0.124314
Traes_5AL_0E77E9A91.1	0.290899	0.084545	0.138525	0.206365	0.0560564	-0.0121308
Traes_6BL_03034B540.1	-0.080321	0.189045	0.138557	0.0241874	0.0117024	-0.119256
Traes_2BL_56E9F2403.1	0.229672	0.213956	0	0.339628	0.30545	0.188598
Traes_4AL_2C949D942.1	-0.0151807	-0.0434255	-0.0276261	0.319639	-0.0902413	0.19202
Traes_6DL_7FFCFE6B2.7	-0.202157	-0.100209	-0.0782847	0.0546209	-0.253658	-0.0931937
Traes_4DL_6EC380D91.2	-0.218995	-0.246714	-0.075556	0.0465271	-0.270384	-0.166278
Traes_6AL_BA4636569.1	0.240671	0.00143225	0.0771077	0.248996	0.12732	0.00468746
Traes_4DL_5803629C6.1	2.3256	3.54704	1.63676	0.155309	3.43602	2.57577
Traes_6AS_C9B5E2528.2	-0.28658	-0.24834	-0.153298	0.0918032	-0.272276	-0.250676
Traes_1AS_F61634997.2	-0.00663215	0.515497	-0.037117	0.120683	0.18317	0.415711
Traes_1AS_46D9307E2.1	0.444653	-0.0385163	0.121066	0.0584884	0.232045	-0.0524817
Traes_2DL_2536A1C8C.2	0.131469	1.15922	0.0531421	0.258881	0.149313	0.277127
Traes_3AL_C3A46A4FB.1	-0.0797304	0.214838	0.0166406	0.0982319	-0.00535971	0.292229
Traes_2BL_BD8DBA189.1	0	0.0968339	0.0442152	0.299287	0.0924474	0
Traes_7AL_BCCE5C3B4.2	-0.253897	-0.129531	-0.0688671	0.137643	-0.29011	-0.122208
Traes_7AL_B1540C4FE.1	-0.192706	0.199976	0.0234053	0.0340487	0.00129579	0.240202
Traes_5BL_BEE0B65AC.2	-0.0102861	0.0149223	-0.0301512	0.304116	-0.0476832	-0.0130822
Traes_1DS_475F92381.7	-0.270357	-0.154719	0.00771567	0.0141816	-0.251719	-0.0769058
Traes_1DL_F4B23A668.1	0.231062	0.407484	-0.045936	0.155503	0.0782445	0.0280046
Traes_3AL_C0AAFADA5.1	-0.161768	0.279744	-0.00444077	0.168424	-0.169324	0.516987
Traes_4DL_2C712AEC6.2	-0.21416	-0.208236	0.107434	0.0587074	-0.261335	-0.100124
Traes_5DL_9FECCFD5F.2	-0.135176	0.0212656	-0.013301	0.17557	-0.15758	-0.0695769
Traes_5BL_8D16CEDA2.3	-0.106193	-0.0962144	-0.00232896	0.114773	-0.160588	-0.0743686
Traes_7DS_1868C6222.4	-0.221606	0.42393	-0.0198565	0.1268	-0.20854	0.426625
Traes_5BL_AE0BB371A.1	-0.15712	-0.208247	0.136689	0.133618	-0.216715	-0.0104507
Traes_6AS_403DD2F49.1	0.033976	-0.0195461	-0.0230904	0.263328	-0.110409	-0.0527231
Traes_1BL_069897A73.2	0.896606	0.57644	0.0198471	0.0798563	0.565697	0.575406
Traes_6DL_79E70282B.1	-0.247896	-0.168209	-0.096685	0.0762303	-0.238146	-0.150545
Traes_2DS_584DADDB5.1	0.394563	0.260517	0.595885	0.547214	0.153389	0.431678
Traes_6BL_A8EEE4C03.1	-0.260973	0.229774	-0.0652378	0.147906	-0.150362	0.0987328
Traes_5AL_F5936FE79.1	-0.0966607	-0.108746	0.139372	0.107435	0.161993	0.395283
Traes_4DL_DAB902886.1	0.155134	0.516625	-0.0860096	0.192551	-0.0149368	0.209351
Traes_2DL_FBF94A738.1	-0.0113005	0.161279	0.0559531	0.194103	-0.145913	-0.0680584
Traes_1BL_FE31E1CEB.1	-0.121138	0.127011	0.0451242	0.298317	-0.0920395	0.207769
Traes_4AL_9B29F1648.1	-0.349167	-0.0577879	0.0850327	0.0101259	-0.135033	0.224979
Traes_2AS_66551E999.1	-0.133066	-0.0957588	0.0200602	0.196781	-0.219457	-0.219457
Traes_5AL_71C7235C8.2	-0.208835	-0.203324	-0.0740742	0.041863	-0.151154	-0.089231
Traes_5AL_D137BC39D.1	0.339854	2.61829	0	0.385626	0.215763	0.582637
Traes_4AL_5DA291982.2	-0.0975038	0.196074	0.00119439	0.0802074	-0.168453	0.17987
Traes_2AL_8BE661C0E.1	1.00164	0.779868	0.0749661	0.166701	0.607873	0.0569395
Traes_3DL_22E6E3347.2	-0.126442	0.067098	-0.0392267	0.116223	-0.239175	-0.111556
Traes_7DL_430EFC04D.2	3.63158	0.388869	-0.0685314	0.0443544	3.77398	0.193559
Traes_1AS_B6CB41794.1	-0.0853165	-0.167433	-0.189518	0.196369	-0.268382	-0.191487
Traes_1AL_FF0B5BCAE.1	0.215007	0.44264	0.223382	0.0816808	0.0391624	0.390684
Traes_4DL_51CE2632E.1	0.0313701	0.145332	0.0261031	0.335755	0.0549502	0.0991729
Traes_1DL_396B04310.1	-0.185801	-0.142119	0.0850211	0.132576	-0.236656	-0.0521745
Traes_2AL_BC56DE6F3.1	0.0935068	-0.0875235	-0.128305	0.0697821	0.223149	0.081954
Traes_1DS_705D2076A.3	-0.233834	0.128454	0.0252276	0.050961	-0.182239	0.294572
Traes_2DL_146F364E2.1	0	0	0.0942779	0.383553	0	0
Traes_5DL_6B9E89717.1	-0.176922	-0.083813	0.166741	0.191077	-0.176922	-0.0609929
Traes_3AL_1CC863746.2	0.243292	0.0352272	-0.0268551	0.234598	0.185895	0.195784
Traes_3DL_C64C3D420.1	-0.133232	0.0430209	-0.0611507	0.261469	-0.13804	0.157563
Traes_1BL_F170C1C8C.1	0.517482	0.0438333	-0.0410493	0.306589	0.356661	0.0751702
Traes_7DS_E5E15103B.1	-0.0175858	0.000383582	0.0335615	0.35708	0.034794	0.00493188
Traes_6DL_5CB149734.2	-0.0157621	0.483643	0.0054124	0.058322	0.0731417	0.623402
Traes_2AS_CD170CE8C.1	0.142735	1.71101	-0.0836421	0.172709	0.43659	1.15078
Traes_2DL_795E9A00B.2	-0.204936	-0.280439	0.02507	0.101746	-0.127998	-0.280439
Traes_5DL_9D5B8442D.2	-0.0462324	-0.0643841	0.0220524	0.225122	-0.121426	-0.0517869
Traes_1BS_23F85A1B8.1	0	0	0	0.3417	0	0
Traes_7BL_1F2B64BAA.1	-0.182785	-0.174346	0.0329424	0.120191	-0.306424	-0.0663717
Traes_2BL_F0DE32695.1	-0.127301	-0.147314	-0.149455	0.349006	-0.0841802	-0.130888
Traes_2AL_B6F5BDC79.1	0	0	0.0522143	0.390456	0.0794829	0
Traes_6AL_EBF361E1D.1	-0.130264	-0.106358	-0.00332187	0.245794	-0.0739205	-0.184766
Traes_6BL_E4BD8E035.1	-0.133277	-0.276808	2.32945	0.14595	0.00136248	-0.205903
Traes_7AL_489128268.2	0.141027	0.121433	-0.173384	0.165615	0.056108	0.0653239
Traes_4DL_038A142C5.1	-0.186793	0.0584483	-0.112485	0.0679157	-0.0827087	0.00749076
Traes_4DS_829B5AEE9.1	-0.0596586	1.58571	-0.0128973	0.0411906	-0.198494	1.42342
Traes_4BL_5286697EE.1	-0.18998	-0.0364242	-0.100584	0.1497	-0.268007	-0.216832
Traes_4BS_81BA2AAB9.2	-0.146	0.122788	0.250572	0.329118	-0.115792	0.240926
Traes_6AL_5E822CDB7.2	-0.301325	-0.0123841	-0.0683511	0.0512799	-0.225633	0.173341
Traes_6BL_AF3D847C7.2	-0.156533	-0.127521	0.0259814	0.276362	-0.156533	0.0494022
Traes_6AL_B27D57521.1	-0.0569558	0.272969	-0.0569558	0.352174	-0.0569558	0.275064
Traes_2DL_16FEE6F52.1	-0.220232	-0.200312	-0.00512659	0.085215	-0.226805	-0.204561
Traes_3AL_59E6E60EC.1	-0.29539	0.0371093	-0.0923365	0.0295099	-0.233903	-0.197494
Traes_3DS_7C63110F0.1	0.111063	0	0.191948	0.387049	0	0
Traes_2BL_1FE4436E9.1	-0.319764	-0.25767	0.0498184	0.143669	-0.319764	-0.319764
Traes_4BL_F198C9BEC.1	-0.243484	-0.218155	-0.0737396	0.228136	-0.180265	-0.100992
Traes_1AL_B772875BD.1	-0.0150222	0.192232	-0.0207296	0.179768	-0.00640993	0.931018
Traes_6DL_92145AAF3.2	0.238244	0.73283	0.0786664	0.256047	0.330222	0.0185598
Traes_7BS_32C04BB06.1	-0.164413	0.266158	-0.164413	0.456317	-0.164413	0.051761
Traes_6AS_5D6379E53.1	0.0169731	0.0609279	0.241652	0.288403	0.0225313	0.170319
Traes_7DL_575958B82.1	0.420673	0.269527	-0.0183881	0.343659	0.10915	-0.0873754
Traes_2DL_C5CA5148F.1	-0.173157	-0.0711177	0.073889	0.0545745	-0.11779	-0.129115
Traes_6AS_480364CD5.1	-0.204918	0.31193	0.0987235	0.0165237	-0.273935	0.115645
Traes_7BL_A184A669E.1	-0.0339651	2.54406	-0.0454005	0.434314	-0.102811	0.00256254
Traes_5DL_3AEB546E0.1	-0.0275245	0.497291	0.289365	0.0800932	-0.231772	-0.155416
Traes_2BL_6DD1AC104.1	-0.163237	-0.22782	-0.0820497	0.067701	-0.237214	-0.234871
Traes_6AL_504694AF0.1	-0.35723	-0.315006	-0.20692	0.0937233	-0.361711	-0.366845
Traes_1DL_B6A02E16B.1	-0.451222	0.103229	0.19502	0.00688521	0.244573	0.619988
Traes_3DS_43D0A7613.1	0	0	0.0637982	0.384998	0	0
Traes_7DS_5459A7F11.1	-0.121465	-0.218463	0.413029	0.147444	-0.340975	-0.277984
Traes_3AL_775FA7B9D.1	-0.172761	0.0551251	0.0920627	0.116759	-0.238883	0.268221
Traes_2DL_F1BE15938.2	-0.188959	-0.108989	-0.0502724	0.257684	-0.168535	-0.137326
Traes_3DL_8531B6778.1	0	0	0	0.546088	0	0
Traes_1AL_492F1A81C.1	-0.172728	0.35537	0.153783	0.127769	-0.222998	0.333787
Traes_3DS_5CBCB2890.1	-0.0221051	-0.0409478	0.0140459	0.235038	-0.102643	-0.107777
Traes_7BL_C83501617.1	0.0908446	0.141826	-0.0936163	0.108985	0.0224671	0.10085
Traes_4BS_59715D886.1	-0.264141	-0.139324	-0.084767	0.180794	-0.234588	-0.169052
Traes_5DL_E63EEE9DD.1	-0.0401166	-0.0774498	0.0316735	0.141362	-0.129143	-0.0657462
Traes_2BL_6FE5D92E8.1	0.101247	0.773731	-0.058135	0.292829	0.359763	0.909119
Traes_1AL_EBEE1E466.1	-0.217083	-0.115102	-0.0492207	0.179352	-0.18943	-0.1595
Traes_4DS_E1180A6E5.1	-0.00943149	-0.0321635	0.0118596	0.436963	0.0598888	0.0107474
Traes_5BL_D75BD8802.4	-0.150825	-0.0217158	0.0335698	0.14027	-0.165629	-0.0692646
Traes_2DL_B171692E9.1	-0.071039	-0.0970814	0.178738	0.377535	-0.0644839	-0.0756987
Traes_1DL_4D5B7928A.1	-0.0322147	0.226741	0.251532	0.215559	-0.0070808	0.474844
Traes_5AL_92425CE17.1	0.118459	0.312081	0.256076	0.321402	0.264385	0.225249
Traes_4BS_10C7DD0FD.1	-0.183049	0.227271	-0.110387	0.152754	-0.150873	0.269045
Traes_6DL_191355029.1	-0.0315692	-0.052616	0.169036	0.341653	-0.0673885	0.0353951
Traes_3AS_3FCBBA6ED.1	-0.174723	-0.142247	0.0226216	0.269003	-0.169637	0.00597071
Traes_7DL_4D02CC910.1	-0.0452633	-0.00506808	0.132861	0.403676	-0.0452633	-0.0452633
Traes_5AS_2BCB45FE5.1	-0.0942016	-0.0357143	-0.0160813	0.34461	-0.0942016	0.0306009
Traes_3DL_1FF49653E.2	-0.324323	-0.148998	-0.219571	0.0302915	-0.356225	-0.110313
Traes_2DL_3B4E1B61A.1	0.0563755	0	0	0.481239	0.0602358	0
Traes_3DS_15E5355E0.1	0.207861	0.718879	-0.0575462	0.125796	0.366549	0.735311
Traes_6DS_83F0AF322.2	0.201623	0.130104	0.370314	0.498161	0	0
Traes_7DS_8073D5F81.1	-0.237097	-0.171346	0.050133	0.0426593	-0.305873	-0.123911
Traes_1BS_FD4687509.2	0.0858612	0.193952	0.049184	0.253246	0.169414	0.21539
Traes_6DL_1682C925C.1	0	0	0	0.467952	0	0
Traes_3DL_2BAC94A99.1	0	0	0.0673317	0.437129	0	0
Traes_2DS_661AA2377.1	-0.0569855	-0.110767	-0.00320598	0.268749	-0.01591	-0.0788356
Traes_6DS_569545CCF.1	-0.119013	0.61007	0.120799	0.212372	0.000381966	0.143527
Traes_4DS_7A7F37E31.2	0.0848579	0.137002	-0.00780982	0.172555	-0.130065	-0.0120389
Traes_6DS_BF460054E.1	-0.320487	0.29293	-0.0737147	0.044011	-0.220274	0.50413
Traes_1BL_95982DC5A.1	-0.136979	-0.379485	-0.268214	0.039111	-0.397567	-0.44962
Traes_4DS_A1CF7E78F.1	-0.187227	-0.0950032	0.0197612	0.114748	-0.0312103	-0.163829
Traes_3DS_6D8F465BF.1	-0.0792855	0.286928	-0.0465171	0.20852	-0.107548	0.0184973
Traes_6DL_293DFE0EE.1	0.0109872	0.0897663	0.0409092	0.133746	0.00732429	-0.00957464
Traes_7BL_D394615BD.1	-0.137762	0.0426812	0.179195	0.335404	-0.0358354	0.0438864
Traes_4DS_482FC33E6.2	0.943405	-0.0436674	0.147135	0.289674	0.467021	-0.134411
Traes_4BS_929BB66A2.1	-0.05098	0.135415	0.180825	0.3231	-0.0211774	0.121799
Traes_7BS_5658CFA84.2	-0.111291	0.46853	0.0100379	0.066557	-0.0867652	0.32402
Traes_1BL_D1B7297B1.1	-0.187637	-0.0325009	0.109869	0.37149	-0.187637	-0.187637
Traes_3DS_D46F862DD.1	0.0299479	0.180307	0.0806487	0.1253	-0.0366173	0.258892
Traes_5BL_18261E58D.1	-0.20659	-0.20659	0.174079	0.446385	-0.0785525	-0.0922933
Traes_7BS_D1B5E7F6E.1	0.453513	0.129808	-0.00872419	0.0855802	1.40473	0.60086
Traes_1DL_5F2B1C36A.1	0.0234131	0.219515	0.131679	0.118151	0.00645445	0.356118
Traes_1AL_B0C6050A1.1	0.101836	-0.0608516	-0.0398955	0.0760322	-0.224885	-0.168347
Traes_7AL_426F4F644.1	-0.0859361	0.178384	0.112708	0.121754	-0.0748167	0.0968981
Traes_6DL_CC3F46458.2	-0.260163	0.452293	0.0234745	0.0796947	-0.183605	0.223129
Traes_5DL_97FE5E33B.1	0.492231	0.611473	0.110317	0.180178	0.334401	0.787207
Traes_7AL_26D9F73E3.1	-0.194711	-0.163187	-0.00612862	0.185234	-0.239127	-0.255956
Traes_3AL_3C0F18A5E.2	0.105474	0.15358	-0.170967	0.0854307	-0.218029	0.207866
Traes_6AS_945E4CFF9.1	-0.418124	-0.294582	-0.0651025	0.138297	-0.213943	-0.293741
Traes_4BS_6F5D1C1FF.1	-0.0244613	-0.0210186	0.158342	0.464956	0.137631	0.15055
Traes_6BS_822B4BCDC.1	-0.323775	0.404656	-0.0821691	0.181532	-0.0894134	0.778897
Traes_3AS_6CE52F924.1	-0.0255222	0.44987	-0.00601019	0.138429	0.0530642	0.563484
Traes_2BL_06FE94FAD.1	-0.0397469	0.603118	-0.191094	0.141941	0.306813	0.771871
Traes_5DL_72940E103.1	0.120256	0.121454	0.324692	0.437085	0.0746329	0.0708185
Traes_2AL_A8690B42F.1	0.192732	0.0296384	0.0329427	0.24088	0.228042	0.123133
Traes_2BS_03736803D.1	-0.136635	0.0137092	0.0720218	0.178086	-0.178198	-0.0409718
Traes_5AS_D2D3B246B.2	-0.311115	-0.258206	-0.000167029	0.0154238	-0.180882	-0.233899
Traes_3AL_ADC323A41.1	0.0133393	0.208348	0.225913	0.0694971	0.224348	0.455747
Traes_3AS_01A660F61.1	-0.258056	-0.0355674	0.234166	0.278382	-0.051986	-0.0851016
Traes_4BL_7998C3CDB.1	-0.248144	-0.301824	-0.108416	0.147808	-0.16601	-0.390284
Traes_2BS_9E40381DC.1	0.856216	0.0637409	0.0181388	0.091416	0.554637	0.0283566
Traes_2AS_C9411B98C.1	-0.0901292	0.0078242	0.00401229	0.476606	-0.0901292	-0.0901292
Traes_3DL_667A6540D.2	-0.300536	0.124544	0.0153255	0.149536	-0.221774	0.110685
Traes_2DS_5E922783C.1	-0.118614	-0.215666	0.155236	0.156142	-0.0262621	-0.111855
Traes_1BS_A73B6F9D7.1	-0.0614455	0.156859	-0.0439539	0.214235	-0.210145	0.058902
Traes_1DL_56B4FAEE9.1	-0.18664	-0.18664	-0.0381951	0.303153	-0.18664	-0.0836728
Traes_4DL_5138702FD.1	-0.392604	-0.290902	-0.248357	0.0799984	-0.319171	-0.26074
Traes_5DL_4A1A62C7E.1	-0.368064	-0.215719	0.215796	0.0859451	-0.368064	-0.121497
Traes_2AS_BFF2D75D6.1	-0.0988456	0.0381742	0.247254	0.182847	0.170028	0.212683
Traes_2AL_33677DEF5.1	-0.313801	-0.106741	0.0368566	0.16686	-0.435928	-0.220754
Traes_3DS_69C00562A.1	-0.227183	-0.19233	0.130049	0.0941471	-0.385962	-0.112951
Traes_3DS_A78AEA47E.1	0.0177851	-0.0198305	0.0248247	0.342466	-0.0433705	-0.0187227
Traes_4BS_D6A867844.2	-0.210845	-0.318409	-0.1073	0.133667	-0.332423	-0.32153
Traes_7BS_05EF8BF2D.1	0.176409	0.361419	0.222743	0.148023	0.110189	0.145191
Traes_4AS_94F165480.2	-0.107422	-0.255847	0.188277	0.258664	-0.147528	-0.301878
Traes_3AL_868A7D148.1	-0.228251	0.00427958	-0.00599603	0.169408	-0.0460716	-0.217552
Traes_7DS_1D4935154.1	-0.18596	0.269471	0.0829364	0.322073	-0.181708	0.10897
Traes_5BL_DD15F9D4D.1	-0.0989293	-0.0276365	-0.0828397	0.0875725	-0.226435	-0.120798
Traes_5AS_4499D832B.1	-0.212107	-0.297593	-0.0882984	0.0944339	-0.253956	-0.236117
Traes_5BS_2A0BD72CE.1	0.109306	0.0703255	0.325386	0.0816629	0.171676	-0.141723
Traes_2BS_422B8F82D.1	-0.154315	-0.0332567	-0.0594579	0.102841	-0.097529	-0.00734647
Traes_1BL_6F6239DF9.2	-0.148331	0.416725	0.0102771	0.147446	-0.0375401	0.662127
Traes_4BL_3B66BEC98.2	-0.156394	-0.33793	-0.0956249	0.0149003	-0.31235	-0.29752
Traes_5BS_6728B287D.2	-0.253963	0.0500662	0.0771088	0.172913	-0.258404	0.00145749
Traes_4BL_3F4480981.1	-0.373798	-0.252924	-0.106868	0.314212	-0.270394	-0.123228
Traes_2BL_D2B962D83.1	-0.127174	-0.127174	0.239269	0.415654	-0.127174	-0.127174
Traes_5DL_55E896884.1	-0.0272418	0.174473	0.100825	0.283628	0.213054	0.180933
Traes_3AL_7D7D4A546.1	3.64282	2.78793	-0.284791	0.214306	4.41105	2.21813
Traes_2AL_BB97D9F90.2	-0.25659	-0.0559352	-0.0200759	0.088831	-0.278214	0.178403
Traes_4AL_FB991D217.1	-0.170984	0.0287163	0.125093	0.160826	-0.212018	0.0508685
Traes_2AS_51F993EB3.1	-0.000684902	-0.0455045	0.0858269	0.43905	0.0477543	0.00680849
Traes_6AL_D7A5FC09B.2	-0.216497	-0.254803	0.217859	0.14227	-0.297459	-0.318402
Traes_7BL_58B9EDA16.1	-0.242966	-0.0665862	0.138246	0.262979	-0.0916679	-0.10779
Traes_7DL_BDF73211C.1	-0.187618	0.0603534	-0.0612092	0.0474585	-0.191325	-0.193213
Traes_2AS_2F1EF8666.1	-0.363725	-0.445362	-0.084764	0.0889056	-0.36078	-0.370856
Traes_7AL_286C09B87.2	0.775502	0.921266	0.198958	0.061987	0.931449	0.766854
Traes_3AS_5E216EA60.1	-0.301666	-0.172468	0.012515	0.0665858	-0.213577	-0.386921
Traes_2DL_69512CA6E.1	0.0158422	-0.131408	-0.0577079	0.485733	-0.131408	-0.131408
Traes_6BS_7D6F346B3.2	-0.0530201	0.0650071	0.0460368	0.177776	-0.0797049	-0.0780594
Traes_1AL_F66932BD3.1	0.226739	0.228113	0.074257	0.290744	0.192159	0.0564101
Traes_2DL_8C5C3FEED.1	-0.04055	0.0385487	0.0419154	0.193143	-0.224794	-0.0814475
Traes_4DS_FAC8C81BF.1	-0.0216226	0.398263	0.619115	0.334159	0.265312	0.811059
Traes_5BL_3ADE445AA.3	-0.394172	-0.256805	0.111865	0.20089	-0.438715	-0.299239
Traes_4DS_334E91BD8.1	0.737025	0.34106	-0.0897363	0.36577	0.683442	0.306557
Traes_3DL_88CD378BB.1	-0.287119	-0.0326623	0.0192114	0.269874	-0.287119	0.00994477
Traes_7AL_1E05409F8.1	-0.333674	-0.312345	-0.201558	0.255354	-0.236368	-0.291347
Traes_5DL_6BEB13C45.1	-0.325228	0.765549	-0.0833709	0.109024	-0.317826	0.891943
Traes_2DL_73B0F2755.1	-0.151675	0.7276	0.0128157	0.212443	-0.145035	1.05738
Traes_1DL_657020E08.2	-0.189339	-0.230714	-0.0823058	0.192028	-0.292336	-0.148261
Traes_7DL_D9741D88D.2	-0.443245	-0.346756	-0.314922	0.137156	-0.406909	-0.348363
Traes_2AL_9EFAFEBD5.1	-0.0863627	0.99785	-0.02945	0.136527	-0.0383874	1.1822
Traes_2DS_5C2701783.1	-0.334938	-0.341854	0.0888826	0.0875837	-0.405848	-0.29548
Traes_2AL_0AB8DD4FD.1	0.323201	-0.0508782	-0.109636	0.538903	0.635296	0.181348
Traes_3DL_9A4F8188C.1	0.289646	0.804352	-0.00154897	0.593424	0.658101	0.460007
Traes_2BL_FDDA7D8BC.1	-0.203936	-0.0782985	-0.0766167	0.159527	-0.239893	-0.179344
Traes_2DS_927BADCEF.1	-0.233799	-0.218372	0.124312	0.14208	-0.421722	-0.16067
Traes_3DL_B6610BE01.2	-0.393886	0.0675502	-0.014401	0.0402945	-0.296955	0.301275
Traes_6AL_710D8A360.1	0	0	0.174373	0.522237	0	0
Traes_7AL_D43BFF01D.1	-0.230269	-0.327596	0.0531072	0.183682	-0.178392	-0.0267007
Traes_7BS_DD21953A5.1	0.15985	0.051277	0.196581	0.524957	0	0.191861
Traes_5DL_EBC032C52.2	0.265277	1.10443	0.0475065	0.111993	0.376887	1.47647
Traes_3DL_BF1B7E946.1	-0.205116	0.298781	-0.152499	0.10203	-0.323253	-0.344662
Traes_1AS_171B0DBCE.2	-0.207279	0.0666157	0.123487	0.148249	-0.249029	0.0232523
Traes_7DL_F825F8F0D.1	-0.197202	0.293482	0.149402	0.175447	-0.187108	0.0462533
Traes_7DL_42297E204.1	-0.124767	-0.188586	-0.0626971	0.39137	-0.0971505	-0.234592
Traes_2DL_52CDCA2D8.2	0.0147187	0.916938	0.051718	0.113672	0.668388	0.69648
Traes_4BL_59A3F8A8E.1	-0.244579	0.506455	-0.187127	0.268527	-0.179844	0.113946
Traes_2BS_E5732CD2C.1	-0.303044	-0.312745	-0.0752994	0.128524	-0.295648	-0.228677
Traes_5BS_AE8F8B4E8.1	-0.502436	-0.388659	-0.047316	0.104945	-0.533752	-0.27632
Traes_1AS_6621B1D9F.1	-0.0500488	0.25944	-0.0173134	0.0967029	0.0834678	0.374477
Traes_7AS_AF9E9B2B4.1	-0.341413	-0.240419	-0.0363298	0.110867	-0.335812	-0.00772927
Traes_5BL_CB4717616.1	4.0578	3.6654	0.0863531	0.463811	3.47278	2.843
Traes_1AL_CA0DC8A16.1	0.0389139	0.187538	0.0749725	0.555038	0	0.0370119
Traes_2DL_89AC9E335.2	-0.196573	-0.179059	0.0725296	0.148423	-0.223365	-0.134844
Traes_7AS_BAEBB1484.2	6.58418	5.47566	0.936094	0.346803	6.75696	5.38541
Traes_1AS_70E21BAB1.1	1.86192	1.09775	0.110004	0.0808321	1.80254	1.11115
Traes_4BL_5F76DA9BE.1	-0.0583585	0.575239	-0.155046	0.262274	-0.0181814	0.448046
Traes_4DL_47F181D64.1	0.285728	0.405701	-0.0215816	0.474266	0.321526	0.333139
Traes_6DL_77ACE1279.2	0.366849	-0.0490359	0.180023	0.466655	0.119652	-0.0830384
Traes_1DL_F186D5714.1	0.0573091	0.104444	0	0.61472	0	0.109062
Traes_6DL_90CA61E04.1	1.64364	0.653528	0.0209855	0.445665	2.69673	0.753995
Traes_7DS_63A1D6745.2	0.625136	1.50418	0.27565	0.562009	0.505603	1.67151
Traes_4DL_BA6457262.1	0.267542	0.284879	0	0.555914	0	0.730818
Traes_4AL_DA2AA7FCF.1	0.106089	1.08315	-0.0605602	0.117717	0.12172	0.962037
Traes_2BS_F44F5478A.1	0.249112	0.864328	-0.0205398	0.174796	0.585502	1.43755
Traes_4BL_76FBB33D8.1	0.0111772	-0.219726	0.0291863	0.239533	-0.224281	-0.178323
Traes_1BL_BAC0AA180.1	-0.117063	0.151288	0.0111068	0.216084	-0.24537	0.0413884
Traes_1BL_68FE6F389.2	-0.195923	-0.137801	0.0904228	0.0600909	-0.31611	-0.220184
Traes_2BL_CB390647D.1	-0.0860161	0.178045	0.258953	0.437752	-0.0860161	0.00591989
Traes_7DS_E070D3E04.1	0.0443701	0.975273	0.0522624	0.249926	0.118141	0.433819
Traes_7DS_B90CF0015.1	3.91953	0.827734	0.149613	0.114622	3.28157	0.312646
Traes_7DS_E5CA0EE73.1	-0.0112869	0.416419	-0.0138283	0.489418	-0.118861	0.219466
Traes_1AL_9092735FA.6	-0.284077	0.015694	0.0971002	0.211872	-0.433968	0.202912
Traes_5DL_0F9BD8A52.3	-0.438251	-0.437576	-0.0912476	0.0381826	-0.477581	-0.447315
Traes_7AS_66C18A44A.2	-0.0588819	0.107839	0.000993645	0.137161	-0.272231	-0.0179113
Traes_1DL_0213B78F8.1	0.286046	1.62223	-0.00502654	0.267575	0.12729	1.26338
Traes_2BL_6589A0173.1	-0.250066	0.117443	-0.0620066	0.347559	-0.153617	-0.00875533
Traes_2DL_C62DED7A0.1	-0.249937	-0.249937	0.0105147	0.465296	-0.249937	-0.155659
Traes_7AL_5258EA9B5.1	-0.0728895	-0.137326	0.0845429	0.109782	-0.0982145	-0.135557
Traes_4AL_AC4724319.3	0.444746	0.019961	0.103976	0.163435	0.885657	0.198701
Traes_1DS_FD42CADC4.1	-0.283849	-0.0728343	0.138852	0.156745	-0.17157	0.218835
Traes_1AL_89D46AA8D.1	0.025734	-0.0365596	0.630235	0.461165	0.0488449	0.000469809
Traes_7AS_960F3DEB8.1	0.0375357	0.0691919	0.0113066	0.219703	-0.0937761	0.118859
Traes_6BL_D49749AD8.1	-0.0910369	-0.0291272	-0.0428083	0.519064	-0.0976569	-0.105254
Traes_5DL_491E0EE41.1	0.0185853	-0.0106021	0.127111	0.494377	-0.0590226	0.115406
Traes_2AL_2A06BDCAF.1	0.449038	1.2249	0.0911614	0.52271	1.10284	1.25213
Traes_1DL_BCCDCC4F3.1	-0.141358	-0.124191	-0.085308	0.370367	-0.147912	-0.155432
Traes_5DL_C8A7FE090.1	0.0714313	0.477458	0.0650547	0.119662	0.0554701	0.353918
Traes_7DL_E458D61BC.1	-0.180982	-0.352735	-0.0747472	0.179632	-0.369174	-0.137089
Traes_4AL_0698C0D39.1	0.0919201	1.38807	-0.183137	0.182044	0.439755	1.38554
Traes_1DL_048F54934.1	-0.112202	-0.112202	0.177342	0.497758	0.0220265	-0.0535618
Traes_2AL_EB8B19AB9.1	-0.160364	-0.0909124	0.479018	0.278678	0.219	0.150474
Traes_2AL_83E46E0BD.1	-0.138765	-0.277855	-0.038718	0.233448	-0.243935	-0.0821147
Traes_1DS_4FAD3903A.2	-0.0711631	0.24218	0.134078	0.130057	-0.200051	0.49121
Traes_7DS_10531B19A.1	-0.252052	-0.0844081	-0.0537472	0.137265	-0.340994	-0.24363
Traes_1DL_2714E3604.1	-0.125594	0.629153	0.278965	0.177403	0.0154342	0.568529
Traes_4AL_1BABE7DB9.2	-0.388166	-0.415509	-0.174941	0.183966	-0.366674	-0.463124
Traes_5BS_1F3A20CC3.2	1.90492	-0.17757	-0.0431388	0.158963	1.64747	-0.218673
Traes_1DL_52D6355A8.1	-0.0594031	-0.0594031	-0.0594031	0.598304	-0.0594031	-0.0594031
Traes_1DS_ADD639144.1	-0.417237	-0.322231	0.0384433	0.106702	-0.505476	-0.399438
Traes_7DL_54415F964.1	0.109387	-0.0664101	0.00853244	0.506134	-0.184494	0.0764875
Traes_2BS_E3902D22F.1	0.180408	0.0248977	0.135259	0.455733	0.338085	0.127565
Traes_4BS_41F3F632F.2	1.87693	1.78713	0.0282557	0.172936	1.59341	1.55902
Traes_4DL_D7BB1FA0D.1	-0.258305	-0.141949	-0.210049	0.105968	-0.102935	0.191091
Traes_3DL_EA334F981.1	-0.332853	-0.22462	0.00389342	0.055461	-0.326263	-0.28876
Traes_7AL_4462EEC73.1	-0.193585	-0.263101	0.0612765	0.406114	-0.347707	-0.347707
Traes_4BS_EC0B0446F.2	-0.510107	0.291534	-0.0701049	0.134542	-0.510107	0.187453
Traes_4DL_DA899F344.1	-0.0115114	0.297252	0.253605	0.0988037	-0.325157	0.0880074
Traes_3DL_3B0B2CC1F.1	-0.236513	0.0462643	0.443256	0.155266	-0.25446	0.139926
Traes_4AS_6B9C879AF.1	-0.363322	-0.0862154	-0.0666524	0.0743432	-0.328116	0.025897
Traes_7BS_C364C46F2.1	-0.127258	0.378968	-0.0535948	0.423167	-0.131776	0.349049
Traes_2BL_1EC5235BA.1	-0.29058	-0.0769181	-0.0124353	0.0662586	-0.255661	-0.0243199
Traes_7AS_DC08F6035.1	-0.432064	0.137249	-0.180282	0.0380435	-0.336417	-0.06403
Traes_1BL_7E2CDF48D.1	0.0641634	0.0578635	-0.115658	0.0759756	-0.640676	0.703987
Traes_7BS_9DD2E33F8.1	-0.268505	0.131621	0.0711955	0.275022	-0.322888	0.0633723
Traes_2AL_6B6086A7C.2	0.0928806	0.794574	0.0475078	0.559787	0.00826256	0.0617164
Traes_7DS_1A819E48F.1	0.0466275	0.0378304	0.1763	0.348478	-0.0381617	-0.199612
Traes_4BL_A4D02EDD8.2	-0.330637	0.250509	0.00687092	0.201077	-0.285106	0.337493
Traes_1BL_A37BF077A.1	6.82236	3.73111	-0.189881	0.285681	6.16531	2.68429
Traes_2BS_30A763942.1	-0.0383642	-0.0985465	0.583438	0.33518	0.248603	-0.158163
Traes_4BL_33EABF793.2	-0.184362	-0.235827	-0.102896	0.193017	-0.248109	-0.264923
Traes_2DL_EF1B14C40.2	-0.407016	0.464708	-0.155278	0.0077391	-0.344314	0.307405
Traes_7AL_067A71FED.1	-0.323139	0.155899	0.0477542	0.0385751	-0.343042	0.235789
Traes_7DL_F130DB97D.2	-0.129647	-0.104838	-0.0850782	0.440615	-0.163338	0.136441
Traes_3AL_395E279C2.1	-0.0433792	1.42385	-0.0722741	0.286803	-0.0207236	0.705468
Traes_1AL_A0AAAD382.1	0	0.034465	0	0.652627	0	0
Traes_3DL_46648C68A.1	-0.0449471	0.205697	0.0330215	0.396995	0.0400169	0.117508
Traes_3AL_94B08C0F8.1	0.181616	0.0460526	0.120677	0.589663	0.309434	0.085514
Traes_4DS_12AC132C6.1	-0.218543	-0.133031	0.0100766	0.249552	-0.259067	-0.038605
Traes_5BS_4CD1F6789.1	-0.390682	-0.0839126	0.076796	0.205837	-0.430334	-0.0774775
Traes_2BL_3F39175C4.2	-0.292515	-0.0173597	-0.14625	0.0867398	-0.252482	-0.218563
Traes_5DL_D8FDF8CF2.2	-0.235045	-0.148786	0.0351016	0.0924124	-0.283246	-0.121874
Traes_2BL_EA2B95CF0.2	3.3187	2.88788	0.637403	0.0299442	3.82333	2.55882
Traes_5AS_1AF2F2938.1	-0.422164	-0.0909404	0.118634	0.130726	-0.52627	-0.0401015
Traes_3DS_E7E75CC1D.1	-0.0491048	0.161998	-0.134719	0.123621	-0.172876	0.334876
Traes_7AS_E5659F6DC.1	0	0.0975305	0.181749	0.762779	0	0
Traes_6BL_48A815BA9.1	-0.235642	1.23106	-0.0333568	0.289334	-0.120313	1.78656
Traes_5BL_484424449.1	-0.251839	-0.251839	-0.108022	0.363415	-0.251839	-0.111536
Traes_7DS_D07632828.1	0.10653	-0.108579	0.13215	0.357998	-0.202431	-0.241192
Traes_5BL_A448C81F0.1	0.00943073	1.48485	0.00753771	0.487511	-0.070183	0.155597
Traes_5AL_55DC9EA17.1	-0.0982856	-0.194605	0.688762	0.396731	0.0940846	-0.15582
Traes_1DL_0691DDDB8.1	0	0.0329093	0	0.681113	0	0
Traes_3DL_E474F0EE6.2	-0.0447832	-0.0492354	-0.169841	0.283699	-0.206779	-0.237203
Traes_2DS_BD1D507B5.1	0.187547	0.0901528	0.182597	0.127778	0.132612	0.208962
Traes_1AL_6CF35D056.1	0.0319173	0.0776007	0.293277	0.66442	0.161596	0.217767
Traes_1BL_4D92EE687.1	-0.423867	-0.423867	-0.0814059	0.285314	-0.423867	-0.359367
Traes_4DL_88A95F236.1	-0.21841	0.0945447	0.073006	0.169907	-0.034159	0.224225
Traes_2DS_45F92FDF3.2	0.0240288	0.411667	0.00107435	0.0987636	-0.00911022	0.406767
Traes_2BL_8A9C739DA.1	0.113314	-0.130192	0.13113	0.0850637	-0.589338	-0.323643
Traes_2BS_CBB6C2F00.2	-0.025253	0.366698	0.254198	0.22236	0.0282505	0.679402
Traes_3AS_F0C8D9FAC.1	-0.0692869	0.016629	0.0770361	0.636243	0.0653009	-0.0392375
Traes_7DS_FF4263AD5.2	-0.363971	-0.282714	0.00354732	0.183902	-0.436338	-0.183632
Traes_6BS_1A236AFA9.1	-0.232708	-0.168949	-0.0872248	0.186184	-0.101971	-0.155956
Traes_6DS_8BA7E1972.1	0.589574	1.52142	-0.0105164	0.0176002	1.14149	1.30118
Traes_3AS_4D7D73CD0.1	1.26296	2.04104	-0.174179	0.189443	0.892566	2.43322
Traes_5BL_F2E0604AF.1	0.0459943	-0.0387076	0.166841	0.343001	-0.0984458	0.00676849
Traes_5DL_6997BB646.1	-0.353562	-0.308587	0.0347861	0.158736	-0.326488	-0.356536
Traes_4BS_16D0894FB.2	-0.289587	-0.259109	0.0255613	0.29506	-0.260415	0.0817586
Traes_6BL_CE57C013E.1	-0.410328	-0.0948672	0.0218419	0.106071	-0.523581	-0.0729991
Traes_7DS_77A9E76D1.2	0.548558	0.849712	-0.10469	0.0852622	0.64767	0.846276
Traes_7DS_93F9ED9BE.2	0.109272	0.163483	0.112603	0.208398	-0.0570412	0.246893
Traes_7BS_73287CA8E.1	-0.348174	-0.3382	-0.217395	0.04074	-0.471494	-0.0768649
Traes_6BL_3EFE462E4.1	0.00824475	0.116476	0.236755	0.651546	0.295385	0.129457
Traes_1DL_3E6E4FFAE.2	6.50696	2.37113	0.345005	0.102391	5.91274	1.43667
Traes_2DL_1ED0ADB5C.2	-0.513524	-0.217993	-0.0812382	0.330279	-0.513524	0.72198
Traes_1DS_814A406C4.1	-0.14276	-0.184411	0.187814	0.47961	-0.194439	0.0230022
Traes_7BL_9232514BF.1	-0.200185	0.480811	0.0530692	0.205811	0.263226	0.475907
Traes_5BS_899BB0688.1	1.61559	0.404387	0.0206414	0.233502	1.36491	0.289726
Traes_3AS_3EC7C4B2C.1	-0.074568	-0.074568	-0.0375156	0.63651	-0.074568	0.0203958
Traes_5AL_A66D34380.1	-0.179224	-0.0892765	-0.111943	0.274309	-0.213782	-0.062318
Traes_6DS_CF627A1BC.1	-0.312697	0.10237	-0.183207	0.280664	-0.415058	0.146679
Traes_3AS_09D148F37.1	-0.340926	-0.126347	-0.143246	0.0698665	0.0058454	-0.385317
Traes_5DL_4831C18DC.1	0.553886	0	2.86195	0.803294	0.889648	0.756425
Traes_2AL_EEA7D6D9F.1	-0.337997	0.528193	0.0717528	0.192698	-0.0651074	0.398699
Traes_2DS_ECBFB4D8C.1	-0.201647	-0.249071	0.073394	0.183011	-0.00712941	-0.0121078
Traes_6AS_E313203D0.1	-0.155604	-0.143084	0.215921	0.237496	0.109028	0.0319256
Traes_4BL_B58E39F87.2	-0.245967	-0.0912799	-0.0612411	0.0570459	-0.179397	-0.372155
Traes_3DS_1A4FE3449.1	-0.339498	0.00864032	0.139437	0.371219	-0.239806	-0.0917938
Traes_7DL_61CD835C4.1	-0.30246	-0.23822	0.011029	0.119595	-0.395557	-0.268616
Traes_2DL_2B220DD6B.1	0	0	0	0.695122	0.196525	0.0474484
Traes_3DL_B28114E28.2	0.154225	0.0689471	0.294179	0.284902	0.0975082	0.00826745
Traes_2AL_8456030B4.2	-0.363423	-0.333035	-0.170425	0.415365	-0.318822	-0.325385
Traes_2AL_339186DCF.1	0.777571	0.147418	0.0073474	0.361653	-0.115453	-0.0681765
Traes_4BS_AE037BE90.1	-0.189006	0.109763	0.166716	0.528195	-0.114437	0.303675
Traes_1BS_8FCDA2C41.2	0.0723016	0.379537	0.173725	0.285627	0.0208976	0.725966
Traes_5AL_BBEF740F0.1	-0.0322485	-0.135736	-0.0894892	0.537431	0.0314947	-0.0943336
Traes_6AL_8394C0D62.1	-0.30848	0.360126	-0.204473	0.188654	-0.332859	-0.0544207
Traes_6AL_C41FC1A58.1	-0.301532	0.0570888	0.098278	0.277805	-0.314612	-0.177331
Traes_2AS_BA2BB5927.1	1.51281	1.28899	0.452099	0.5214	1.74426	0.659231
Traes_4AL_2972B9FCD.1	0.158332	0.267484	0.269507	0.497692	0.166121	0.107766
Traes_5DS_B561CDC40.1	-0.448222	-0.0944372	-0.0401287	0.155279	-0.466718	-0.201386
Traes_6BS_A3DB1285B.3	-0.321569	-0.211345	-0.135397	0.0189301	-0.441051	-0.119839
Traes_4BS_82EF8E85E.1	0.200412	0.173031	0.116101	0.165807	0.34938	0.543238
Traes_2DL_3E8028E09.1	-0.294665	0.149833	-0.267397	0.214401	-0.356831	-0.0474422
Traes_2DL_E95A6A101.2	0.0805395	0.320543	0.0678482	0.154876	-0.104004	0.248039
Traes_7DS_E9556D790.1	-0.26824	0.0829639	0.0544459	0.0953381	-0.468646	0.274164
Traes_7AS_5321EDCCF.1	-0.0662304	-0.0593645	0.103873	0.539681	-0.161893	0.0454458
Traes_2AS_39C25C6B2.2	-0.473156	-0.0782062	0.0950004	0.100326	-0.403729	0.0481213
Traes_6AL_8412DC639.1	-0.0931059	0.592668	0.00370261	0.212059	-0.0632007	0.696051
Traes_3AS_E4F43D3DC.1	1.28068	0.134594	-0.000430525	0.508505	0.826703	0.370902
Traes_7BL_23DC937F9.1	-0.300344	0.629801	-0.215463	0.31453	-0.392568	0.579782
Traes_2BS_9C3ACD499.1	1.36861	1.05517	0.120868	0.198406	1.79776	1.346
Traes_7BL_0B2FC8CB3.1	-0.0515907	-0.341543	-0.2525	0.0581564	-0.455086	-0.340458
Traes_4AL_1003DC98C.1	6.11936	4.00145	0.429886	0.550636	5.63931	3.06201
Traes_5DL_81A2647C1.1	3.52404	1.89424	1.24503	0.660961	3.65939	2.00748
Traes_2AL_36868A902.4	-0.416612	-0.0672082	0.0126329	0.117874	-0.406802	0.173742
Traes_3DL_857F47A93.1	0	0.127563	0.0364301	0.788429	0	0
Traes_3DS_962252476.2	-0.200306	-0.116891	0.124692	0.0292366	-0.289265	0.122381
Traes_2DL_04A52849C.1	-0.35234	-0.35142	-0.245123	0.334835	-0.264471	-0.290931
Traes_6BL_539D9E831.1	-0.389943	0.35155	0.466105	0.153617	-0.374509	0.47916
Traes_5DL_11805C295.1	-0.148356	-0.0143742	0.0952582	0.309194	-0.137886	0.0867638
Traes_2DL_C065A5C4A.1	-0.345242	-0.41404	-0.208743	0.0680608	-0.412554	-0.454299
Traes_6AS_83744C5F4.2	-0.292619	-0.367352	-0.0752522	0.0895452	-0.482212	-0.290118
Traes_2BS_301B4422F.1	-0.419881	-0.555415	-0.0105943	0.00966492	-0.557457	-0.62618
Traes_6BS_CD04B84E9.4	-0.149254	0.774236	0.392862	0.313424	-0.0580908	1.37119
Traes_4BL_42FE687F8.2	-0.0347215	0.724545	-0.0629923	0.701919	0.294348	0.903687
Traes_4BS_B405EEC71.1	-0.358982	-0.0195914	-0.226548	0.220117	-0.509116	0.0557972
Traes_2DL_681F9749E.2	-0.236797	0.290645	0.0960585	0.196845	-0.239388	0.320385
Traes_1BL_BFBBFAB65.1	-0.431898	-0.268016	0.0138829	0.277487	-0.46192	-0.116155
Traes_3DL_FFEDC8D38.1	-0.129602	-0.311248	-0.0233367	0.141385	-0.442439	-0.28416
Traes_1AL_180B9CF01.1	-0.117446	0.377562	0.191829	0.353305	-0.387396	-0.167959
Traes_1DL_4828E6737.1	-0.402293	-0.143184	-0.116963	0.0718848	-0.412307	0.123905
Traes_7DL_C424EFF5C.1	-0.405715	-0.323145	-0.0679974	0.157233	-0.371386	-0.353106
Traes_1DL_58BEFEE84.4	-0.420563	0.324262	-0.16422	0.077265	-0.491209	-0.0613183
Traes_1AL_C22E4F573.4	-0.608486	0.548787	-0.112696	0.0452362	-0.620156	0.823077
Traes_1BS_CE19D80E8.3	-0.037069	0.134344	0.0302359	0.780511	0.0704196	0.211723
Traes_7BS_F77989A40.2	-0.582018	-0.253976	-0.166093	0.202538	-0.486471	-0.423006
Traes_7BS_8FEE1B12F.1	-0.307284	-0.0647055	-0.0158216	0.103867	-0.481028	-0.0918537
Traes_6AL_1F82AA714.2	-0.374516	-0.507983	0.454409	0.0523825	-0.547104	-0.437618
Traes_1BL_FD53D8E31.2	-0.484292	-0.47474	-0.0184814	0.165437	-0.524226	-0.403598
Traes_2DL_DC75D7C20.1	-0.295555	-0.10304	0.0874998	0.0753073	-0.344227	0.0278036
Traes_5AS_DC4B1D58C.2	-0.127644	-0.18848	-0.12126	0.301726	-0.325552	0.293785
Traes_3AL_09E79F8E9.1	-0.491643	-0.0807595	0.0815151	0.0873681	-0.506628	-0.176926
Traes_3DL_1319280BA.1	-0.332449	-0.421107	-0.0490901	0.14935	-0.42618	-0.512774
Traes_5DS_A40B73069.2	-0.184234	-0.337812	0.0163312	0.417446	0.0466237	-0.00694599
Traes_5AL_51CABFBA3.1	-0.157239	0.32897	-0.0794732	0.223583	-0.112854	-0.153474
Traes_2DL_E9164FBF3.1	0.306969	-0.515485	0.158841	0.0107561	-0.291867	0.602872
Traes_3AS_3EC230946.2	-0.384919	0.0874336	0.0974974	0.0142566	-0.373714	0.015122
Traes_2BL_B8C9EB3EA.1	-0.513372	-0.138185	-0.00177571	0.104372	-0.528808	-0.0876936
Traes_5DL_EE026513D.1	0.610196	0.949813	-0.25161	0.38791	0.605569	-0.000892731
Traes_4DL_47037A6CB.1	-0.0199653	0.674169	0.265263	0.266602	0.0894518	-0.321991
Traes_1AL_F52A80CEB.1	-0.241326	0.254448	-0.0283874	0.048138	-0.268828	0.0416622
Traes_6DL_65FE6E553.1	0.260186	-0.134073	-0.00414922	0.547121	-0.0208432	0.0599447
Traes_3DS_0B76532A6.2	-0.52119	0.0117852	-0.269482	0.185763	-0.123194	-0.143498
Traes_4BS_7DA498F76.1	3.4641	1.75376	-0.084084	0.228052	2.92113	2.15
Traes_6BS_6B4899E67.2	-0.461963	-0.000428714	-0.168258	0.0833005	-0.401691	0.0993948
Traes_6BL_EA916B2A6.1	0	0	0.433505	0.977481	0	0
Traes_1DL_031002494.2	-0.168357	0.236527	0.05388	0.183058	-0.0646082	0.134104
Traes_4DL_1BF576890.1	-0.387184	-0.464617	-0.219682	0.222678	-0.575152	-0.211053
Traes_2DL_F71FAF2F4.1	-0.364132	0.263832	-0.251139	0.100085	-0.516065	0.090379
Traes_1AL_268552E9D.1	-0.208956	-0.158091	0.0909509	0.62568	-0.200947	-0.0852716
Traes_5AL_EA802A833.1	-0.410592	-0.243635	-0.242218	0.0744377	-0.629356	0.00424854
Traes_1BL_CC812D7C7.1	-0.248506	-0.0910885	-0.056007	0.13451	-0.262942	-0.0179782
Traes_5AS_B88E6E814.1	0.168657	0.0552143	0.0287988	0.82002	0.330256	0.0280675
Traes_4AL_0957F9725.1	-0.690181	-0.0856514	-0.0725131	0.0969915	-0.639517	-0.226756
Traes_7AS_8D4BB7C85.1	-0.575616	-0.107217	-0.434963	0.129405	-0.502101	-0.399978
Traes_1BL_6B041DCE4.1	-0.351519	-0.466349	-0.430334	0.0273742	-0.00893264	-0.286722
Traes_6DL_107440E0B.1	-0.0375891	-0.13984	0.265473	0.585967	-0.179347	-0.185209
Traes_5DS_676084076.1	-0.434543	0.370925	-0.00434077	0.0812189	0.103398	0.671535
Traes_5BS_051E309BD.1	-0.157143	1.13237	-0.212238	0.125052	0.0710278	1.51242
Traes_2BL_52E3659B0.1	-0.137968	0.746602	-0.2318	0.13904	-0.144893	0.589931
Traes_1BL_33CD7AAE2.1	0.105517	0.213622	0.0738905	0.137434	0.373616	0.1215
Traes_4AL_286F71214.1	-0.165966	-0.335268	0.0211565	0.354104	-0.314909	0.0506966
Traes_3AS_BEDDDB1C4.2	0.205693	-0.0405092	0.0623487	0.241079	0.0113372	-0.0145671
Traes_2DS_39936A607.2	0.598696	1.71939	-0.114663	0.135608	0.055554	0.321263
Traes_3DL_21D40DA5A.1	-0.0626517	-0.200705	0.0613623	0.443434	-0.198309	-0.132387
Traes_4BL_9A5A51DCB.1	0.300119	0.293884	0.798168	0.540346	0.817487	0.660495
Traes_2DS_7BED65ACC.1	-0.309459	-0.304292	-0.0695855	0.0986981	-0.545921	-0.37626
Traes_2AL_C4E725422.2	0.633108	1.18339	0.491856	0.254167	-0.056969	0.186572
Traes_1DS_693F9D22D.1	0.0818954	0.126863	0.11084	0.335054	-0.201218	0.22896
Traes_6AL_8512FCF45.1	-0.038482	0.305852	0.0843033	0.235576	-0.190655	0.394464
Traes_1AL_881882915.1	-0.461927	-0.187645	-0.0334457	0.110202	-0.495029	0.124881
Traes_3DL_FEC95D73B.1	-0.447845	0.540951	-0.549158	0.0557909	-0.634984	0.0167611
Traes_6DL_17628DF95.1	-0.594755	-0.47102	-0.268236	0.168265	-0.602538	-0.609758
Traes_2AL_8BCB2C810.2	-0.215953	0.392514	0.245856	0.203386	-0.149843	0.693925
Traes_6BL_D0F2FEC1F.2	0.0244592	1.59132	0.848104	0.174716	1.01403	1.9212
Traes_2AL_7FC1E9B35.1	3.37521	0.860176	0.165245	0.513106	3.39001	1.07006
Traes_2BS_D44E4B43A.1	-0.0529087	0.0532363	0.0746068	0.765981	-0.0217487	0.104121
Traes_1AL_51E6DEAC8.1	6.53866	3.3472	0.298547	0.623268	5.40729	1.54779
Traes_5BL_6FD8A0EF6.2	-0.395629	0.704936	-0.125129	0.0785513	0.0206293	1.36768
Traes_4DS_F63696DBA.2	0.112568	0.109636	0.0622286	0.329192	0.0487957	0.219223
Traes_6BS_99338C360.2	-0.564122	1.16655	-0.0566897	0.0987846	-0.28675	1.56266
Traes_5BL_9F9B4C2A0.2	-0.230346	-0.551377	0.021607	0.0944209	-0.479856	-0.231242
Traes_2AS_EC0A70BB3.1	-0.0132111	-0.116293	0.270613	0.784404	-0.0248921	-0.116293
Traes_5BS_4AF7C9EC5.1	0.135141	1.39772	-0.0972956	0.0721788	0.22586	1.45607
Traes_6DS_28F0A7159.1	-0.177964	-0.0782815	0.172134	0.881877	-0.177964	-0.11188
Traes_6AS_FB979C396.1	-0.690521	-0.182822	0.132699	0.0974914	-0.607376	-0.0468821
Traes_3AS_EF64EACC2.2	-0.653365	0.89501	-0.295251	0.121	-0.243489	0.810035
Traes_1AS_526A7DFDD.1	-0.219748	-0.219748	0.111549	0.657842	-0.0833208	-0.0979245
Traes_2AL_0EA1EE048.1	0.018011	-0.244573	-0.133255	0.121288	0.283363	-0.167599
Traes_1AL_1FFE39A20.1	0	0.0727303	0.0353612	0.803055	0	0.090711
Traes_2AL_836982D92.1	-0.345592	-0.246179	0.0459897	0.128045	-0.27592	-0.139677
Traes_2BL_6B7F8FD4C.2	0.134491	0.783076	0.120214	0.386932	-0.0586293	0.562728
Traes_5DS_E82950B9C.1	-0.196586	0.116376	-0.0377508	0.0697117	-0.403001	0.0637626
Traes_5AL_96706650B.2	-0.433068	-0.519934	-0.185969	0.0548099	-0.616416	-0.563028
Traes_5DL_814295E4A.2	-0.280231	-0.431827	-0.0160899	0.0211422	-0.201731	-0.302499
Traes_4DS_DE7B8AD07.2	-0.465818	-0.569311	-0.0427015	0.0586604	-0.504357	-0.641436
Traes_7DS_BFE0CB806.2	-0.421116	0.0722385	-0.105779	0.225557	-0.285228	0.520914
Traes_4BL_179074BF0.3	-0.566988	-0.327284	-0.102779	0.0948905	-0.526757	-0.314271
Traes_6AL_9EAA588B0.1	-0.699314	-0.563005	-0.277278	0.0776616	-0.193609	-0.673223
Traes_5AL_2B6B1C6C8.2	-0.0652026	-0.0872709	0.111204	0.745506	-0.125506	-0.0681295
Traes_1BL_C2A51AB80.1	4.13602	0.665074	0.527664	0.869108	2.78541	0.806675
Traes_6AL_2E4A0C8DF.2	-0.27291	-0.142114	0.534474	0.341858	-0.162808	-0.240959
Traes_6DL_C9D547BF6.2	-0.445351	-0.297132	-0.0619	0.266754	-0.34473	-0.284986
Traes_7BS_7BAB586EC.2	-0.191535	-0.199965	0.0493436	0.250489	-0.529551	-0.276168
Traes_5AL_959499209.1	-0.3192	-0.470379	0.167441	0.0709921	-0.429449	-0.469001
Traes_4AS_DF4F84E3E.1	-0.63788	-0.373817	-0.305609	0.122727	-0.707416	-0.313991
Traes_1BL_45F354945.3	-0.161826	0.247896	-0.219047	0.31465	-0.295775	0.0115109
Traes_2AL_BBDB14320.2	-0.472009	-0.365722	0.0576785	0.0490954	-0.533918	-0.445393
Traes_2BL_253BA6454.2	-0.146075	0.0303587	0.72978	0.535933	-0.191975	-0.173534
Traes_4AS_A6F980547.1	4.69818	2.1378	0.192536	0.260439	4.68197	1.71766
Traes_4BS_4A1FAFC15.4	-0.484961	-0.206865	-0.0434058	0.293749	-0.423915	0.1368
Traes_6DL_8FE0CE2B4.1	-0.714106	-0.359048	-0.312227	0.139617	-0.680012	-0.376501
Traes_2DS_DE9475523.2	-0.164204	0.535485	0.0723552	0.340563	-0.274222	0.187069
Traes_2BL_EF93F05E7.1	-0.217719	0.370059	-0.190243	0.078941	-0.428543	0.338148
Traes_6DL_29D1C52F2.1	-0.180336	0.144948	-0.178471	0.346072	-0.459069	-0.307603
Traes_3AL_5946AE666.2	-0.495702	-0.00754046	-0.358406	0.0694825	-0.524849	-0.165144
Traes_3DS_521DEDF44.1	-0.539949	-0.234571	-0.105324	0.0910553	-0.556658	-0.196736
Traes_2AL_4F71A8FB4.1	-0.399616	-0.32309	-0.120126	0.264	-0.522789	-0.22926
Traes_5AL_4E7E53DF3.1	-0.297409	-0.248251	0.195753	0.643484	-0.262095	-0.235975
Traes_7AL_6AA5BACC7.1	0.879532	1.29538	-0.107239	0.181728	1.93119	0.892139
Traes_2DS_851973269.2	-0.0920866	-0.242972	0.349594	0.304327	-0.286445	-0.00168947
Traes_6BS_6F12F5B71.1	-0.614244	-0.749049	-0.0623434	0.321763	-0.749049	-0.749049
Traes_3DS_CEE97BD7D.1	-0.473365	-0.440793	0.25175	0.313935	-0.262397	-0.416291
Traes_3DL_796C788F1.1	-0.239182	-0.240816	-0.180691	0.331178	-0.319147	-0.0730419
Traes_6AL_5F5F8CE26.1	-0.359011	-0.129877	-0.192846	0.204828	-0.483716	-0.215243
Traes_6AL_613DE7464.1	-0.320714	-0.222638	-0.135767	0.180256	-0.559021	0.112682
Traes_7BL_CAC3A1FC7.1	-0.526996	0.1961	-0.191286	0.476739	-0.579685	-0.200044
Traes_7AS_FED5042F7.1	-0.430733	-0.138513	-0.211016	0.194963	-0.535005	0.0268865
Traes_7DL_3CB084E1D.1	4.0765	0.658752	1.07851	1.00205	2.99112	0.332746
Traes_2DL_C6D2F0F98.1	-0.237849	0.034324	0.0370174	0.0506361	-0.460363	-0.0489407
Traes_7AS_A0AAF9A75.2	-0.106762	0.102876	0.191985	0.503386	-0.257397	0.0600473
Traes_7AL_96299B626.1	-0.358566	-0.320615	-0.160853	0.154938	-0.507906	-0.0945377
Traes_1AL_A8190CDDF.1	0.741657	0.750014	0.630281	0.615608	1.03041	0.327201
Traes_3AS_C04B81B4A.1	-0.603744	-0.0844412	-0.044773	0.171957	-0.451297	-0.0387947
Traes_1AL_5A5401082.1	-0.202029	-0.126604	-0.0573991	0.115109	-0.291385	-0.122897
Traes_2AL_B2B927C24.1	-0.0401353	0.134179	0.243459	0.216791	0.0515888	0.311269
Traes_6DS_D2658E3DE.2	-0.382052	-0.0275453	0.0435306	0.267073	-0.286309	0.130763
Traes_2DS_1F7372BC5.1	0.897948	1.87721	0.517056	0.641899	0.628446	1.6892
Traes_4DS_C865A9E93.2	-0.185884	-0.398289	-0.215711	0.0749888	-0.213203	-0.326373
Traes_4AS_D45DE38D0.1	-0.0680487	1.23965	0.140524	0.293777	0.231124	0.793313
Traes_7AL_D0C817957.1	-0.422631	0.516475	-0.123337	0.077431	-0.197126	0.659365
Traes_6BL_EB505BA84.1	-0.166525	-0.413469	0.388473	0.363341	-0.430725	-0.569257
Traes_7DS_8E656BA43.1	-0.219555	0.222363	0.465434	0.339238	-0.283799	0.670933
Traes_5AL_92CB66EA3.1	-0.408066	0.121461	0.00907312	0.512465	-0.194832	0.567988
Traes_7BL_B20D66D6D.1	-0.0628512	-0.166579	1.06191	0.27292	0.142643	-0.0782693
Traes_2BL_237B24CCE.2	-0.536207	-0.396549	-0.179228	0.182875	-0.57211	-0.502011
Traes_5DL_CA6205A6B.2	-0.491265	-0.545513	0.353852	0.0422313	-0.544146	-0.653659
Traes_2DL_299A8ACCD.1	0	0.0425508	0.128053	1.13976	0	0
Traes_4AL_F25CFE785.1	-0.510545	-0.316499	-0.106107	0.0760475	-0.546159	0.0262812
Traes_3AL_DDD7627D7.1	3.65352	5.73352	-0.155865	0.226862	3.60621	5.20639
Traes_5BL_D6D4CB377.1	-0.426318	-0.284935	-0.363222	0.242678	-0.658552	-0.23148
Traes_5BL_69ED4AA59.1	-0.233841	-0.228199	0.23828	0.250311	-0.324173	-0.148002
Traes_7BL_6D1252D63.1	-0.0997693	-0.198533	-0.23278	0.374449	-0.281508	0.0647445
Traes_1BS_B641B5520.2	-0.053854	0.750155	0.0916865	0.0563141	-0.0239284	0.660692
Traes_2DS_5FED50AC4.1	-0.218108	0.0847557	-0.110766	0.24168	0.298876	0.145906
Traes_1AL_B4D55A0CE.3	0.497735	1.16613	0.667809	0.133432	1.17015	1.25961
Traes_7DL_E96EC4CA8.1	-0.677899	0.0179733	0.240733	0.31066	-0.713854	0.263586
Traes_5BL_C78C36C01.1	0.21334	0.0931692	0.478773	0.871474	0.112365	0.156386
Traes_7DS_08353C1F8.1	-0.082348	0.0787258	0.102992	0.0831121	-0.27185	0.197568
Traes_3DL_0CA0B746D.1	0.0136727	-0.152891	1.51323	0.493574	-0.186056	-0.470579
Traes_5BL_003ADB279.1	1.41797	0.68129	0.314945	0.550283	1.27823	0.523707
Traes_1BS_87065A97D.2	-0.254785	-0.00987581	0.55689	0.588695	-0.293567	0.0213583
Traes_2BL_FC2924B96.2	-0.0508299	-0.161913	0.00707078	0.704081	-0.128103	-0.092555
Traes_4AL_EFBE51CB6.2	-0.404752	0.293904	0.0142682	0.335612	-0.398542	0.285973
Traes_5DL_59BE4B778.1	-0.320534	-0.250369	0.187466	0.405107	-0.303585	-0.0803622
Traes_5DL_99F1CDF1F.2	-0.567007	0.217555	-0.0452607	0.222708	-0.438808	0.299133
Traes_2AL_E7DF739A9.1	-0.359486	-0.405402	0.232146	0.285324	-0.50343	-0.381108
Traes_2AL_9AECF40D3.1	-0.195247	-0.323333	0.415667	0.518429	-0.253993	-0.0325581
Traes_6DS_DF702DB91.1	0.0107584	-0.183811	-0.0453843	0.320924	-0.447546	-0.0984879
Traes_7AS_B7EA2A47A.1	-0.410873	-0.130165	-0.377631	0.215012	-0.650603	0.0415224
Traes_5DL_3DBA74077.1	-0.35379	0.88012	0.105296	0.16206	-0.462352	1.1349
Traes_3DL_3AC784AE4.2	-0.487395	-0.0523319	0.00982966	0.297589	-0.436003	-0.220867
Traes_2BS_AD5A7645E.1	-0.522459	0.371849	0.0198241	0.0987319	-0.300677	0.379354
Traes_7BL_0D304B038.1	-0.231111	-0.0270851	-0.213292	0.33425	-0.216151	0.340502
Traes_6AL_5729FFBA5.1	-0.224302	0.348582	0.0979708	0.0446658	-0.18849	0.777017
Traes_6BL_0C3EDFAAF.1	-0.270159	-0.268286	0.0323235	0.530911	-0.257729	-0.306
Traes_7DL_F67B7AB7E.5	-0.389557	-0.392566	-0.0904087	0.293613	-0.400621	-0.412433
Traes_2AS_87EF37490.1	0.0459587	-0.04485	0.0353534	0.0884449	-0.34824	0.0887101
Traes_2BS_F12DA8860.1	-0.00785411	0.294097	-0.289089	0.318732	0.20546	-0.137411
Traes_3AL_504F7F2BB.1	-0.169446	0.445291	0.0322428	0.516552	-0.295643	0.0336195
Traes_5BS_A782F7510.2	-0.121297	-0.105092	0.0259557	0.318453	-0.127708	-0.105061
Traes_7BS_4A49D2583.1	-0.334887	-0.199242	0.0332467	0.429908	-0.276206	-0.415408
Traes_3AL_7F09C23A0.2	-0.39107	-0.48402	-0.0673014	0.139022	-0.2763	-0.413167
Traes_5AL_2A92E7079.1	-0.219796	0.112132	0.112413	0.141791	-0.20401	0.194319
Traes_7DL_C5694B4BE.1	0.111052	0.120023	-0.066589	0.429852	-0.0765976	0.257875
Traes_2DS_E695A9776.1	-0.397904	-0.119453	-0.00683297	0.167693	-0.442252	-0.0287651
Traes_2AL_50AAA16FF.1	-0.515827	-0.333448	0.190379	0.417892	-0.489325	-0.180587
Traes_2BS_1845C324E.1	-0.481149	-0.181014	-0.183051	0.359364	-0.463109	0.0827709
Traes_4AL_B1C5BD269.2	-0.0673808	0.764667	0.060678	0.538084	0.254776	0.679967
Traes_1DL_1A7236B5B.1	-0.49375	-0.391891	-0.208043	0.231287	-0.448605	-0.265035
Traes_4BL_0E0F2835C.2	-0.0919579	0.621538	0.00583499	0.201519	-0.257845	0.507488
Traes_6AL_9D56FA7E6.1	-0.383985	-0.383985	0.396984	0.709412	-0.383985	-0.383985
Traes_6DL_E5D6A0DE9.2	-0.456056	-0.232078	0.00643202	0.216193	-0.644052	-0.136661
Traes_1AS_09CFE957A.1	-0.184229	-0.191552	0.100601	0.331193	0.0550704	0.315811
Traes_5DL_146510FC6.1	-0.490782	-0.396091	-0.0585834	0.0143411	-0.736586	-0.564914
Traes_6DL_A58F6461B.8	-0.689336	-0.0885744	-0.130837	0.0319582	-0.674495	0.0760919
Traes_3AL_96735AC87.1	-0.676563	-0.748249	-0.171891	0.135695	-0.440627	-0.244642
Traes_6BL_230A1A6AE.1	-0.545622	0.576694	-0.190749	0.153358	-0.29907	0.0508418
Traes_4BL_9CF08143F.1	-0.205548	0.05314	0.547357	0.592711	0.149917	0.194247
Traes_7DS_5F2A2C4B9.2	0.050157	-0.387773	-0.0181333	0.323084	-0.45025	-0.323624
Traes_5DL_E627F905C.2	-0.290301	0.227829	0.396173	0.110061	-0.348063	0.326475
Traes_5BL_C6212E220.2	-0.352593	0.689388	-0.0271572	0.0689608	-0.420711	0.902389
Traes_5BL_06084CDA6.1	-0.0532279	0.0928874	0.12651	0.928959	0.0107049	0.00135004
Traes_1DS_D3DBAE34E.2	-0.126645	0.582142	0.0838409	0.0966192	-0.162744	0.470277
Traes_5DS_A6452E33E.2	-0.260375	-0.087045	0.0742801	0.362339	-0.454146	-0.0135978
Traes_6BL_722B84F24.1	-0.255403	-0.476653	0.159356	0.171018	-0.351582	-0.328371
Traes_6BL_AE30312EA.1	2.07955	1.62196	-0.230443	0.145424	3.25762	1.91247
Traes_6BL_045748B28.1	-0.545096	-0.217604	0.021146	0.191063	-0.636123	-0.149109
Traes_2DS_4F1F2C507.1	-0.772834	-0.300304	0.0428375	0.167048	-0.677388	-0.406819
Traes_5AL_4A55EC2ED.1	-0.24543	-0.157055	0.307705	0.930034	-0.24543	0.121639
Traes_6AL_5C13D7850.1	0.46068	-0.0871924	0.433601	0.855379	-0.0432557	0.0575168
Traes_7DS_2A6757358.1	-0.419756	-0.0843233	0.15867	0.513484	-0.296744	-0.425344
Traes_7BL_B66035D97.1	-0.0788222	0.500639	-0.177832	0.63671	-0.233276	-0.208266
Traes_6BL_AB9615C8C.1	0.0822841	-0.0237748	0.154398	0.748299	-0.0847681	-0.160361
Traes_7AS_85D14F5DA.2	-0.425626	-0.0308783	-0.0273985	0.303376	-0.533785	-0.00181215
Traes_2BL_0B0A027E0.1	-0.04606	0.572584	0.664264	0.89728	-0.0128599	1.30488
Traes_5DL_089B6828B.1	0.276984	1.5252	-0.266895	0.162063	0.899502	1.56902
Traes_3AL_0871AEB76.1	1.4455	0.250238	0.102206	1.02476	1.6663	0.515194
Traes_7BL_A57C8438F.2	-0.0615651	0.559885	0.496063	0.769227	-0.171648	0.277549
Traes_7BS_20C7EAD4A.1	-0.331493	0.463046	-0.187378	0.301648	-0.317823	0.307383
Traes_5AL_15C06CFC0.2	-0.230743	-0.25516	0.169848	0.376882	-0.24766	-0.116739
Traes_2DL_3D4B9145A.1	-0.387953	0.162855	-0.173733	0.129795	-0.619779	-0.0291595
Traes_4BL_1B9CC8519.1	0.114775	-0.102595	-0.102595	0.942148	-0.0517113	-0.102595
Traes_6BS_AB7C4116C.1	-0.401552	-0.384467	-0.326906	0.480174	-0.445588	-0.45873
Traes_4DL_4157771C4.2	0.14269	0.0882468	0.394201	0.974239	0.134811	0.0698419
Traes_1DL_995040A8E.1	-0.61432	-0.450427	-0.181013	0.170024	-0.620338	-0.25412
Traes_5AL_D369204D3.1	1.46292	0.431603	0.285188	0.0893063	0.906619	-0.393985
Traes_1BL_D5A79E566.1	-0.485732	-0.364532	0.0197482	0.165839	-0.481135	-0.354786
Traes_6AL_7E8E5AD67.1	-0.576538	-0.0461108	-0.255269	0.0943733	-0.686307	-0.144241
Traes_7AS_DB7E8E4FF.1	-0.328342	-0.0546607	-0.147353	0.852398	-0.187294	0.120524
Traes_3DL_84520F015.3	0.249858	0.105997	-0.0129283	0.903178	0.479993	0.168215
Traes_2AL_4572BEF15.1	-0.493107	-0.391882	0.215761	0.233808	-0.632499	-0.221209
Traes_7AS_8C087A1F7.1	1.65314	1.00477	1.33249	0.949958	1.46	1.09356
Traes_7DL_7E0666014.2	-0.45922	-0.25289	-0.0341466	0.103527	-0.460627	-0.156384
Traes_2DL_3B4943F11.2	-0.251581	-0.208489	0.376658	0.574879	0.0400216	-0.169043
Traes_7AL_8AE350A91.7	-0.536312	-0.413283	-0.171736	0.0491608	-0.531793	-0.240888
Traes_4DL_7E9674F73.2	-0.553112	-0.222466	-0.189385	0.174488	-0.663816	0.0744332
Traes_2BL_429364671.1	-0.589359	-0.126568	-0.0465187	0.584558	-0.592462	-0.570331
Traes_3AS_51DCC3AC0.1	-0.597745	-0.268395	0.61017	0.438263	-0.456955	-0.313034
Traes_4DS_2F51AFD72.2	-0.385838	-0.107204	-0.0956314	0.0222275	-0.345225	0.270715
Traes_7DS_B0609A20F.1	-0.493783	-0.417241	0.0471798	0.518088	-0.586541	-0.243179
Traes_6DL_D3FD52B03.1	-0.423521	0.835921	-0.153364	0.126962	-0.47267	0.311079
Traes_7AS_5FDECD820.1	-0.280324	-0.189006	-0.163738	0.186154	-0.404867	0.139256
Traes_4DL_874DF7999.1	-0.680194	-0.139282	-0.050376	0.223885	-0.498585	0.53844
Traes_4BS_D6EDC0DE1.1	0.218527	0.0861699	-0.0171243	0.387965	0.370172	0.519417
Traes_6DL_F9EE22C9F.1	-0.414238	-0.0632919	-0.327123	0.353304	-0.568963	-0.290468
Traes_4AL_800522236.1	-0.0718851	0.0338644	0.179315	0.185942	-0.574595	-0.330061
Traes_7DL_5300B0F40.2	-0.514591	-0.263066	-0.159684	0.0203026	-0.668663	-0.272673
Traes_1BL_C08BDC1AF.2	0.0788251	-0.248474	-0.000251049	0.41289	-0.172427	-0.122133
Traes_3DL_03516502B.1	-0.260026	-0.111785	-0.184328	0.213924	-0.22584	0.0135887
Traes_5AS_6F02C9967.1	-0.438039	0.151759	-0.079312	0.243718	-0.300937	0.330267
Traes_2DS_44812895B.1	-0.461246	-0.0362668	0.119633	0.295147	-0.271996	-0.388892
Traes_5DL_4E890ABF3.1	2.10642	0.284427	2.06294	1.04739	1.79975	0.612794
Traes_6BL_BCFC4A7F8.2	-0.42731	0.0687763	0.0161203	0.0825227	-0.3667	0.117098
Traes_2DS_AB8A370FE.1	0.694489	1.47347	0.273535	0.63366	0.853515	1.50266
Traes_7AL_0FB67374A.2	-0.426176	0.0464337	-0.0478716	0.236479	-0.421583	0.242091
Traes_6DL_1E6A51BD3.2	-0.116643	0.773153	0.698928	0.158665	0.517589	1.15163
Traes_2BL_39EF9AE55.1	-0.777611	0.614254	0.029409	0.104145	-0.622185	0.357748
Traes_2BL_454DE91D3.1	-0.12187	0.352579	0.00256597	0.241754	-0.266059	0.193101
Traes_3DS_A7557D253.1	-0.511951	-0.30441	-0.0981264	0.123571	-0.690571	0.0449282
Traes_3DL_0980A3389.2	0.0227597	-0.138403	0.0794877	0.646051	-0.317109	0.0982652
Traes_5DL_B4F2EAE56.1	-0.38919	0.733735	-0.322029	0.495936	-0.202149	-0.113898
Traes_2DL_0896D13AE.1	-0.517614	-0.00959142	-0.187557	0.374294	-0.364658	-0.277404
Traes_4AL_4B23E74CF.2	-0.656186	-0.0882552	-0.0111619	0.0538555	-0.688317	0.402806
Traes_2DS_17FCB8B55.2	-0.401721	0.550226	0.0158797	0.209967	-0.473552	0.622448
Traes_4AL_C065AF4E1.1	-0.799461	-0.603953	0.0392695	0.0417521	-0.708941	-0.647617
Traes_1AL_557C15278.1	-0.666877	-0.592346	-0.0806405	0.0460848	-0.472972	-0.704406
Traes_4AS_4CB4C153B.1	-0.451099	-0.405104	-0.0693753	0.0973615	-0.50677	-0.443015
Traes_7AS_96CEAC192.2	-0.246545	0.353508	-0.0126889	0.186747	-0.241813	0.557091
Traes_5AL_887EF85FD.1	-0.129414	-0.282921	0.0140965	0.71473	-0.110909	-0.216491
Traes_2AL_8DF1244C4.1	0.0499852	0.891081	0.121835	1.02341	0.22195	1.0421
Traes_7DS_C370D6DF8.1	-0.27873	0.206477	0.231153	2.36089	-0.0414838	1.20522
Traes_1AL_58D4D9F00.2	-0.26102	-0.350026	-0.208558	0.0266444	-0.568896	-0.59486
Traes_6AL_F7C7333CE.2	-0.288196	0.129756	0.618209	2.08993	0.152523	2.48099
Traes_7AL_6FE06AFC3.1	0.0970933	0.0401498	0.774873	2.68192	0.231695	0.820629
Traes_4AS_3091DDF0C.3	-1.85993	-0.537316	-0.0132269	0.135858	-1.47884	-0.338374
Traes_3DL_F7FD6256F.1	7.24295	7.44344	1.43521	2.03607	7.69308	7.5116
Traes_2DS_270EB3BAE.1	-1.11327	-0.11961	-0.274772	0.0867121	-0.936389	-0.215173
Traes_2DL_E9405C407.1	-1.61512	-0.451457	-0.047248	0.05382	-0.286466	-0.670546
Traes_6DL_788E0C8CE.1	-1.47788	-0.138008	-0.0510241	0.034724	-1.26909	0.0937347
Traes_7AS_BD7AA23B3.2	1.21551	-0.238803	3.52082	5.1322	2.67913	2.60035
Traes_4AS_6D7CDA716.1	-0.568898	0.304472	-0.362526	0.0244688	-0.705049	0.613288
Traes_2DS_7146B6135.1	-0.0932874	0.0294801	0.0843632	2.68608	-0.0224227	-0.0932874
Traes_5BS_6449E6323.1	-1.77281	-0.563988	-0.189334	0.0634516	-1.69096	-0.667393
Traes_5AL_5A732E32F.1	0.317423	0.112543	0.0446701	2.79098	0.312009	0.450855
Traes_5BS_023AB8CF3.2	-0.270792	-0.0204748	1.03561	2.36309	-0.28585	-0.138904
Traes_6BL_19257F310.1	0.590261	1.39978	0.213993	2.63204	0.29689	2.31399
Traes_4DL_DE24CB90D.1	-0.207429	-0.157292	0.628796	2.53485	-0.175834	-0.0064113
Traes_5DL_D5AE9C6F1.1	-1.2291	-0.194054	-0.0908017	0.0620407	-1.1832	-0.199905
Traes_5AL_4DECEFAE9.1	-0.590548	-0.609317	0.217369	0.0498925	-0.937062	-0.101464
Traes_2DS_CAD0529AF.1	-1.6091	-3.35291	0.091182	0.0741931	-2.12685	-2.53078
Traes_5BL_E7A79A1D9.1	0.329699	0.824264	3.39482	5.53827	0.600774	2.31511
Traes_2DL_67373163D.1	-0.765471	0.408079	-0.356718	0.203329	-0.413083	0.0966304
Traes_2AS_FFE06573D.1	-0.473855	0.66891	-0.200068	0.311287	-0.820372	0.532748
Traes_2BS_B01D70A77.2	-0.151588	0.611291	0.0138414	0.207041	-0.233466	-0.232895
Traes_2DL_7403A07F7.1	-1.74328	-0.585064	-0.572379	0.103352	-1.3643	0.0410506
Traes_3DL_D455F31D7.2	-0.886813	-0.0142643	-0.0557672	0.0875672	-1.02695	0.263797
Traes_7BL_EE72D8712.1	-2.27456	-2.26129	-0.292675	0.109203	-2.29214	-1.18349
Traes_2AL_79FC22D43.1	-1.49897	-0.229907	0.148609	0.136154	-1.75537	-0.110036
Traes_2BL_F042727C0.1	-0.873244	-0.452721	-0.285397	0.168632	-1.35432	-0.467326
Traes_7BL_8C24C1025.1	-0.0588787	1.39562	0.340438	0.276491	-0.212116	0.273715
Traes_5AL_6C8BD96CB.1	-0.228468	0.887781	-0.42953	2.06116	-0.63585	0.687694
Traes_3AL_ED29EBD89.2	1.99146	2.32175	0.958374	2.11312	2.88631	2.46924
Traes_3AS_4B599FAA8.1	-0.915846	-0.21191	-0.0412253	0.24533	-0.908554	0.315787
Traes_7BL_2DBF78EF1.1	-0.173197	-0.302442	1.47578	5.69417	-0.129113	0.0958657
Traes_2DL_025DD4C90.1	0.407884	0.0745775	0.0381343	3.01225	0.160887	-0.0695666
Traes_5DL_DD542B202.1	-0.582284	-0.345283	0.0688381	0.317171	-1.06196	-0.33544
Traes_1DS_CFB835F0E.1	-0.608303	-1.21062	1.63962	0.0269198	-0.922437	-2.092
Traes_3AS_B32597BFD.1	0.141426	0.901559	0.784426	2.09193	-0.483471	0.302748
Traes_7DL_807EB60BD.1	1.8961	1.46967	1.69745	2.12633	2.53635	1.36181
Traes_6AL_4C35F955D.2	-1.52244	-0.365134	-0.205606	0.0950523	-1.58291	-0.575388
Traes_1BL_849AC4395.1	-1.24671	-1.69572	0.122242	0.194341	-1.69393	-1.65876
Traes_5DL_937130E7B.1	-0.707961	-0.380232	-0.154093	0.271902	-1.09124	-0.522491
Traes_2AL_E80BC759C.1	0.456613	-1.20183	0.39397	0.226329	0.606585	-0.341656
Traes_3DS_DC8DF0F31.1	-1.66477	-0.173493	0.0888025	0.336563	-1.64538	0.417411
Traes_5AL_75D322EBE.1	-0.674799	0.0997086	0.135566	0.380483	-0.832976	0.15317
Traes_3DS_A92E0DC78.1	-0.103551	0.444765	-0.135653	0.24225	-0.507022	0.210798
Traes_4DL_CACE8B6CF.1	-0.409974	-0.298324	0.345228	0.115301	-0.596504	-0.375018
Traes_1AL_F2C2109D4.1	-0.780212	0.125671	-0.0238981	0.356574	-0.35837	0.603162
Traes_2DS_A3F7307B8.2	-0.740993	0.668203	0.303873	0.406537	0.0773955	0.319791
Traes_7DS_943233EC4.1	-0.0500153	0.891283	-0.123663	0.478123	0.301016	1.48348
Traes_4AL_0FEA52671.1	-0.0827878	0.00632453	0.0245932	2.32978	-0.317633	0.436146
Traes_1BL_CA94ABCA3.1	-0.423236	0.519119	-0.720918	0.157024	-1.32882	0.451529
Traes_5DL_DAA202B82.1	-0.424203	1.24205	0.289618	0.393258	0.0236916	1.32841
Traes_1BL_7517181F2.2	-0.171734	0.613615	1.49183	2.25724	0.77061	1.85379
Traes_2BL_F72ED64FB.3	0.736867	0.594561	0.0804681	2.8774	0.930747	0.395283
Traes_2DL_C5363E040.2	-1.66501	-0.550823	-0.105654	0.168024	-1.56596	-0.195924
Traes_5BL_3869F71D2.1	-1.07349	-0.400327	0.0561182	0.386255	-1.49007	-0.629132
Traes_5DL_0B9D9873C.2	-0.349754	-0.820455	0.16928	0.533032	-0.952698	-1.23383
Traes_7AL_6901CC32B.2	0.941259	1.77239	1.80065	2.22198	1.06628	2.75532
Traes_7AS_655B4E973.1	-0.760041	-0.286842	-0.0229017	0.0221213	-1.0967	-0.695929
Traes_3DL_B38DFDDFF.1	-0.461324	0.51494	1.59978	2.20831	-0.393016	-0.400134
Traes_2AS_E056CB961.1	0.090532	0.124311	0.0955871	0.313454	-0.310329	0.5181
Traes_2AL_57DF7CC48.1	-0.620284	0.280267	0.166025	0.255382	-0.816054	0.2583
Traes_2AL_FE47D9C86.1	-0.464645	0.557905	-0.0795921	2.29161	-0.50525	0.664836
Traes_2BS_7E04C0EE9.1	-1.87719	-2.6802	0.126333	0.485924	-2.32501	-1.62963
Traes_4DL_A09502C7E.1	-0.328801	0.815314	0.436467	0.619833	-0.288625	0.953523
Traes_4DL_87A59704D.1	-0.256206	-0.781873	0.178301	0.146729	-0.349765	-0.599981
Traes_2AL_5A2B0DD01.1	-2.07725	-2.32302	-0.173601	0.0430838	-2.16227	-1.56206
Traes_4BL_0C898C5C8.1	-1.30512	-0.227381	-0.258053	0.496678	-1.72996	-0.777296
Traes_7DL_C206F8511.1	-0.993679	0.0537006	0.240941	0.340245	-1.12594	0.0844965
Traes_2AS_F1DE20E9A.1	-0.593108	0.93823	-0.0129274	0.0738837	-0.571363	1.19539
Traes_7AS_CD0F6A05B.1	4.92662	1.79613	0.121473	0.140797	4.7414	1.29765
Traes_6DL_7398FDE14.1	0.261557	1.03717	-0.428989	0.297824	0.681827	2.0145
Traes_2AL_57DBE964F.2	-0.67299	-0.45864	0.0884386	0.426176	-0.866697	-0.413399
Traes_4DL_48DBD8FC5.1	-0.558349	-0.332281	0.264619	0.146065	-1.17062	-0.448748
Traes_3AL_D002DACEE.1	-1.02654	-0.0504883	-0.348022	0.427846	-0.839557	-0.085562
Traes_3DL_8DCA53348.2	1.02606	3.06917	0.180408	0.770952	1.12412	2.68907
Traes_1AL_1EDE00B7B.2	-0.30492	-0.488772	0.129756	0.427527	-0.401004	-0.921786
Traes_4AS_63D074127.2	-0.538183	0.878786	0.00280025	0.65706	0.109271	1.37521
Traes_3DL_0BA8117FE.2	-2.0359	-1.40674	1.62865	0.454457	-0.877608	-0.890516
Traes_6DL_A8965F6FB.2	-1.07706	0.410655	-0.543119	0.617066	-1.22521	0.380883
Traes_2BL_7D2114731.1	0.0584023	0.0908228	0.440483	3.3336	0.0975174	0.274452
Traes_2DS_1E3DBE64C.1	-0.473718	-0.585673	-0.0382652	2.69324	-0.672337	-0.606401
Traes_3DL_AFF57309E.1	-1.47506	-0.910506	-0.363328	0.255708	-1.77491	-0.563862
Traes_3DL_F09148353.2	-0.495772	0.128956	-0.0547933	0.154413	-0.231772	0.369422
Traes_7DL_4DC5ACC8C.1	-0.917732	-0.458459	0.409244	0.215075	-0.665861	-0.133302
Traes_7AL_7B69E8ED7.1	-0.663615	-0.347711	-0.0446256	0.272336	-0.894395	0.015462
Traes_2DS_28CBB61DC.1	-0.0924423	1.68835	-0.0506555	0.478402	0.628593	2.53184
Traes_4BS_F5042D336.2	-0.756559	-0.727407	-0.00701472	0.396985	-0.985678	-0.633018
Traes_2DL_1CB540BCC.3	-1.70291	-2.5534	1.13304	0.121875	-2.38613	-2.77583
Traes_1BS_DD36A7A9B.2	-0.631256	-0.146562	0.109354	0.694727	-0.885374	-0.204273
Traes_6DL_518F5BCCC.1	0.0878297	-0.00385743	1.37348	9.77927	0.00355325	0.667383
Traes_6BL_CFB9FE102.2	-0.514749	-0.115924	0.000986364	0.376889	-0.917503	-0.445497
Traes_7DS_434092F63.1	0.0990237	0	1.06226	3.38613	0	0.182771
Traes_5AL_16733B284.1	-1.10051	-1.22592	-0.0165802	0.642895	-1.1114	-0.860965
Traes_7BL_6ECD22F7D.1	-1.62368	-2.25396	0.349703	0.608888	-0.90954	-1.59252
Traes_6AL_F27168073.2	0.116748	0.598944	-0.0105879	0.457444	0.163021	0.924703
Traes_3AL_43AE787EC.1	-1.70185	-1.60974	-0.265482	0.366002	-1.92629	-1.21795
Traes_1DL_0B2F8C935.1	-1.25905	0.506972	0.386859	0.769663	-1.08247	0.337942
Traes_4AL_EB71474C1.1	-0.717812	0.0339831	-0.204771	0.0591004	-0.826402	0.0814008
Traes_5BL_6248FA749.1	-0.571965	-0.0575261	-0.318342	0.205307	-1.4032	0.623379
Traes_7DL_6D8026529.1	-0.40999	0.305144	0.299302	0.599556	-0.648227	0.694928
Traes_5DS_3B00C6225.1	1.15669	0.515918	0.306951	2.51857	1.59409	1.0459
Traes_1DL_35822D52B.1	-1.31671	-1.0987	-0.813114	0.797226	-1.60503	-0.713924
Traes_7BL_B2D191807.1	-0.833147	-0.153928	-0.233703	0.0212346	-1.17257	-0.0176108
Traes_4BL_FA7EB1648.1	-2.26892	0.175499	-0.139754	0.0376468	-1.7557	0.113471
Traes_7BS_07E36944E.1	-0.53972	-1.45809	-0.891866	0.593892	-1.68403	-0.809712
Traes_5AS_9C7C92E71.3	0.154321	-0.00434463	0.0109982	0.210843	-0.337788	-0.140295
Traes_7AS_A36C6DE1B.1	0.416398	0.490165	0.328503	0.540531	0.435821	0.673142
Traes_7BL_670FFBA7D.2	-0.320797	0.173586	0.291103	0.794455	-0.899054	-0.602738
Traes_7DL_21BF87F9D.1	-0.668129	0.0328078	-0.0527418	0.0123442	-1.27893	-0.537123
Traes_1AL_3D34ABA52.1	-0.649945	0.354907	0.101516	0.310485	-0.503936	0.165432
Traes_2AL_74EFA5757.1	-0.428077	-0.268679	-0.541631	0.395545	-1.47971	-0.281733
Traes_3AL_4C1FEF022.2	-0.320654	-0.203783	-0.0546717	0.0284724	-0.536795	0.147702
Traes_5BL_D42BB7A0C.1	0.100226	1.52031	-0.133585	0.499196	0.773763	0.605029
Traes_1AL_8C8E43898.1	2.71478	0.42679	-0.14392	0.594653	2.47578	0.211363
Traes_5BL_9B46E6FF8.1	0.354589	0.775277	0.638598	0.901554	0.531802	0.810818
Traes_5DL_111B3D6FF.1	-0.051712	-0.0969643	0.910485	0.732251	-0.239084	0.0808583
Traes_2AL_9A1482E0A.1	-0.270193	0.0665626	-0.137648	0.0946446	-0.399362	0.29671
Traes_2BL_02F7AAE93.2	-0.499139	-0.0724328	0.699775	0.100691	-0.323858	-0.217346
Traes_2AS_31CCA1DEF.1	0.0503254	1.0151	0.0963294	0.227528	0.313927	1.12365
Traes_2BL_8D1155704.1	-0.653948	-0.397897	-0.0764568	0.266783	-0.656005	-0.380832
Traes_2BL_C1F21D612.1	-0.41364	0.82521	0.178744	0.349653	-0.179617	1.00908
Traes_2AL_02BEB30C5.1	-0.657348	-0.396765	-0.177923	0.0696227	-0.731013	-0.691842
Traes_6DS_E49D00771.2	-0.36225	-0.264496	0.0270317	0.217211	-0.49775	-0.266073
Traes_5BL_4140098CB.1	-0.248361	0.350714	-0.163345	0.375412	-0.366784	-0.0924555
Traes_4BL_29EF82F6F.1	0.749349	1.04454	-0.166243	0.871693	1.16359	1.11332
Traes_1BL_8F750BEB2.2	-0.0579772	-0.132507	0.561035	0.527658	-0.277783	-0.229866
Traes_3DS_E95E7BE5F.1	-0.524863	-0.437838	0.0137859	0.297796	-0.556752	-0.282689
Traes_4BS_20F010C65.5	-0.488624	0.100067	0.113438	0.340819	-0.608876	0.625266
Traes_2DS_2A5B8A159.3	-0.10119	-0.0658791	-0.156528	0.237282	-0.270255	-0.142036
Traes_7BS_1B0DC486F.1	0.075377	0.0694544	1.36077	0.934274	0.209769	1.05531
Traes_7DL_9747B5521.1	0	0.0803301	0.225218	1.10489	0.0460806	0.0393024
Traes_5BS_DB59E1AE8.7	-0.519241	0.213083	0.168686	0.294833	-0.411937	0.493244
Traes_4BL_14681E1B9.1	-0.0219167	0.343216	0.0614572	0.561182	-0.237764	-0.0253424
Traes_2AS_0301476BC.2	-0.0282912	0.250402	0.0804155	0.0394395	-0.203942	0.238359
Traes_2DL_ACDE4E3FA.1	-0.61634	-0.360361	0.0422749	0.3969	0.132093	0.102698
Traes_2AL_3742E5342.2	-0.264758	0.0285962	0.0849842	0.307417	-0.374891	0.103391
Traes_5DL_B6357E275.2	0.496224	0.743772	0.760701	0.881316	0.636384	0.732484
Traes_4DL_E4CF2BFBC.2	-0.4315	-0.027121	-0.023517	0.173988	-0.552209	0.0107269
Traes_6AL_FEC42AB96.1	-0.464306	-0.869797	-0.42531	0.155912	-0.872384	-0.705937
Traes_5DL_05CCBAC11.1	-0.433078	-0.440415	-0.212825	0.260541	-0.48181	-0.288436
Traes_5AL_9ACF2EAB6.2	-0.25254	-0.603167	-0.111349	0.0783797	-0.454501	-0.658505
Traes_4AL_1FD268B94.1	-0.387961	-0.401706	-0.206888	0.695635	-0.186116	0.270482
Traes_4DL_0C471BEB4.2	-0.269293	-0.217886	-0.143691	0.691045	-0.207354	-0.144547
Traes_1BL_1AC47C44C.2	-0.682732	-0.348982	-0.280524	0.0206099	-0.818267	-0.217732
Traes_3DS_63D2C2814.1	-0.174489	-0.197347	0.079363	0.632379	-0.386961	-0.36596
Traes_4BS_CA5BAEA4C.1	-0.745478	-0.293962	0.0252842	0.0266921	-0.647233	0.131047
Traes_4DL_35AF78B19.1	1.38858	1.37739	0.123943	0.906749	2.48634	1.55761
Traes_5AL_624895162.1	-0.101237	-0.162818	0.113306	0.775444	-0.215095	-0.226293
Traes_2AL_66E4C5E54.1	-0.309291	-0.0403578	-0.0194092	0.151839	-0.217971	-0.208934
Traes_5BL_E52D2F4B0.1	0.123517	0.40283	0.231814	0.806631	-0.0181548	0.224273
Traes_2DL_CA1EAD2A3.1	-0.314708	-0.198927	0.115487	0.741554	-0.322027	-0.0843454
Traes_4BL_C28205A08.1	0.372775	0.656034	0.623918	0.868629	0.216531	1.36809
Traes_4BL_6E1153052.1	-0.272481	-0.28713	-0.332648	0.626625	-0.802361	-0.180634
Traes_4DS_08D73885C.1	-0.539317	-0.185685	-0.0189988	0.0914447	-0.604553	-0.127363
Traes_2AL_91A445609.2	-0.312431	0.125913	-0.133124	0.198852	-0.616493	-0.164789
Traes_5AL_D34627B1F.1	-0.323492	0.534902	-0.0257289	0.123257	-0.21386	0.790739
Traes_5BL_43BC70A68.1	-0.413263	0.00706788	0.0639838	0.55455	0.267393	0.546729
Traes_6DL_50C15DF89.1	-0.723363	-0.0382308	-0.0347478	0.0783649	-0.697562	-0.0911019
Traes_5BL_443D6E383.1	-0.233968	0.787877	-0.0457939	0.700672	-0.241281	0.560316
Traes_1DL_4DE6CF12E.2	-0.312407	0.0158897	0.159955	0.307081	-0.207613	-0.21675
Traes_4AL_4A4D6D929.1	0.0402601	-0.229015	0.22025	0.767939	-0.169354	-0.19667
Traes_1DS_D02BC267B.1	0.332849	0.377323	0.14749	0.364246	0.43953	0.688676
Traes_4AS_E0038ADE9.1	-0.0208428	0.200865	0.252745	0.782181	-0.104833	0.235109
Traes_1DL_F0104E45E.1	-0.386622	-0.165643	0.04624	0.136144	-0.422851	0.0884682
Traes_5AL_59805206E.1	-0.460845	0.497497	-0.0929139	0.490798	-0.659321	0.0687864
Traes_4BL_C72FC5141.1	-0.163674	0.563471	0.0492432	0.208948	-0.181008	0.564813
Traes_3AS_131D0DAA1.1	-0.369292	-0.293529	-0.0279016	0.476453	-0.477124	-0.348529
Traes_5DS_DE2C70E4C.2	1.13116	1.15524	0.00797371	1.0705	0.315473	0.409307
Traes_2BS_EE56B3887.1	-0.155101	2.01227	-0.313426	0.666881	0.0193035	2.11701
Traes_3DS_BB1554F30.4	-0.585252	-0.0880764	-0.0150534	0.198402	-0.688525	0.0268437
Traes_1DL_373513898.1	1.46043	0.447525	2.82769	0.25173	1.31649	0.571792
Traes_2AS_1E2D20D1C.1	2.45182	2.18125	0.0994767	0.8254	1.75519	0.799712
Traes_1DS_10F74C548.4	-0.62905	0.0662662	-0.133383	0.0361274	-0.477496	0.186409
Traes_3DS_9DB266323.2	-0.525552	0.284891	0.043089	0.105322	-0.749598	0.413014
Traes_6DS_C39051FF6.1	-0.531264	-0.0752239	0.262943	0.651256	-0.334797	0.36046
Traes_4AL_001F16F0B.1	-0.812845	0.54738	-0.194386	0.117447	-0.72606	0.422302
Traes_5AL_A67EA6E86.1	1.77083	1.25978	-0.0315613	0.29678	1.9439	0.387701
Traes_2BS_DD2731FFB.2	-0.442434	-0.346449	-0.0474956	0.266754	-0.487512	-0.303734
Traes_1DL_2E0049EC5.1	0.087761	0.0168682	0.075132	0.295452	-0.212981	-0.0282385
Traes_7BL_A7BC41079.1	-0.127598	0.35794	-0.0139935	0.95754	0.031879	0.553105
Traes_5AS_2D48EE4CA.1	-0.298931	-0.542427	-0.0688239	0.08843	-0.658656	-0.574979
Traes_3AL_67DE4164D.1	-0.457784	0.776096	-0.156535	0.0947659	-0.501276	0.724056
Traes_7BL_2F50E0AD4.1	0.100966	0.166413	0.537965	0.877152	0.00664587	-0.0995481
Traes_2DL_4E28777FB.1	-0.400448	-0.529552	0.0386829	0.15734	-0.441339	-0.0822195
Traes_2DL_3098F1277.1	-0.151065	0.0223964	0.408577	0.532074	-0.121401	0.10558
Traes_1BL_75E61656E.1	-0.235538	0.316456	-0.266351	0.285853	-0.208966	0.216238
Traes_1BL_94497FD5D.2	-0.150191	-0.0644034	0.0251701	1.01455	-0.227378	0.0358177
Traes_7BL_A9D7C947D.1	-0.409529	-0.321702	0.0308053	0.162409	-0.455404	-0.369992
Traes_3DL_BBB7EFC02.1	-0.778574	-0.00539715	-0.0134946	0.310741	-0.650518	0.160679
Traes_1DL_4B7506819.1	-0.278086	0.464095	0.637347	0.420563	-0.443362	0.468766
Traes_7AL_70AB72DAE.2	-0.324537	-0.67485	0.174825	0.207367	-0.531522	-0.582539
Traes_5AL_9F104EA30.2	-0.0681666	-0.179863	-0.191462	0.373211	-0.313831	-0.122142
Traes_7AS_8E06242AF.1	-0.0113171	0.494784	-0.500458	0.650541	-0.202605	0.131439
Traes_7AL_B517B3ECC.2	-0.539672	-0.306187	0.180288	0.0340339	-0.747748	-0.0801251
Traes_2BS_17A73D943.1	0.1602	0.786854	0.13428	1.34464	0	0.815862
Traes_1DL_408212577.1	0.313681	0.689049	-0.0787582	0.39406	0.662305	0.989064
Traes_1BL_624E56BDB.1	0.360344	1.91155	-0.162831	0.865489	0.812016	0.734673
Traes_6DL_6867459F4.1	-0.357274	0.22263	-0.105834	0.532443	-0.260128	0.0982987
Traes_7BL_1DA044C2B.1	-0.182642	-0.136134	-0.0415432	0.364333	-0.283921	-0.0902196
Traes_2AL_5BFA48C2B.1	-0.528924	0.661153	0.235352	0.0513666	-0.495782	0.290941
Traes_7AS_40353CD8A.1	-0.234059	-0.316243	0.256785	0.815362	-0.448245	-0.459528
Traes_2BL_DADDEF6D8.2	-0.346076	-0.416085	-0.108458	0.0826392	-0.662267	-0.394994
Traes_1DS_7184CF9D1.2	-0.00975405	0.240536	0.0283781	0.257694	-0.391829	0.764595
Traes_7AL_4BCF848F9.1	-0.993808	-0.683349	-0.590097	0.281322	-0.871414	-0.839346
Traes_3AS_21DDCCFCD.2	-0.609489	0.375606	0.11638	0.19382	-0.347361	0.752836
Traes_6AS_35FD7236D.1	-0.344303	0.092102	-0.030077	0.207287	-0.37051	0.221123
Traes_6AL_8EAF9EFE2.1	0.433574	0.14302	0.781418	0.447848	0.192544	-0.175586
Traes_5AL_A75F5F801.1	-0.468319	-0.607954	-0.154209	0.214875	-0.666158	-0.646017
Traes_1DL_68CDC421E.1	-0.663982	0.0898812	-0.219202	0.432622	-0.567669	1.03883
Traes_5DL_931B583F0.1	0.0985112	0.26474	0.0161106	0.978689	0.102833	0.555908
Traes_2DL_AC37F085C.2	-0.330184	-0.189707	-0.14493	0.0616342	-0.544016	-0.209029
Traes_4DL_F3005516A.1	-0.120704	0.068843	-0.135423	0.353369	-0.160946	-0.0871276
Traes_5BS_7435936F8.1	0.603492	0.370412	0.0010165	0.0339445	0.27967	0.446354
Traes_6BS_B5689DD21.2	-0.359872	-0.27546	-0.233488	0.0317679	-0.672716	-0.216626
Traes_3DL_5E8D1FEEA.1	0.878438	2.05555	0.207348	0.598459	0.215934	-0.0849541
Traes_1BS_7E65F3FEA.2	-0.17358	0.29571	-0.332777	0.326803	-0.41694	0.151619
Traes_6BL_324EDF057.1	-0.219731	0.338938	0.817391	0.465404	0.62775	0.880176
Traes_1AL_816D5E159.1	0.0527435	0.324425	0.753881	1.1331	0.720916	0.113309
Traes_1BS_7BC6EFB55.2	0.136491	0.651791	-0.0768619	0.294232	-0.202657	0.688981
Traes_5AL_0A16EA343.2	-0.758946	0.327897	0.51685	0.16538	-0.632933	0.472352
Traes_7DS_6E0E83E1F.1	-0.595111	-0.211105	-0.138582	0.0750448	-0.689462	-0.0091032
Traes_5BS_91164D10E.1	-0.215282	0.373893	0.126908	0.603434	0.101853	-0.0535323
Traes_6BS_0E539851E.1	-2.53159	-1.81558	0.118381	-1.71032	-2.63282	-1.88757
Traes_6DS_D15EAC00C.1	-0.396501	0.015184	-0.151489	0.068302	-0.329245	-0.0657817
Traes_7DL_B0F61B0B6.1	0.317116	0.0619986	0.303788	0.474251	0.161283	-0.0885887
Traes_6DL_5E791FDE1.1	-0.302556	-0.0751333	0.123761	0.242286	-0.58868	-0.155355
Traes_2DL_91B622D3B.1	-0.101771	-0.0593087	0.0172629	1.12232	-0.101771	-0.0463791
Traes_1DS_46FC8DA99.1	-0.642987	-0.63526	-0.146705	0.131808	-0.802916	-0.393486
Traes_7AL_96383AEEC.1	-0.381575	-0.638071	0.101048	0.516711	-0.535932	-0.398684
Traes_5DL_6584EB732.1	0.0305304	0.604009	0.0476144	0.182368	-0.0151538	0.680139
Traes_1BS_58A88E482.2	-0.117721	0.197431	-0.0142212	0.164886	-0.130659	0.14049
Traes_4DS_20954D32D.1	-0.402167	-0.660161	-0.153626	0.0948763	-0.634504	-0.609532
Traes_2DS_14081532D.1	0.213658	0.656	-0.0328155	0.522174	-0.534195	0.285528
Traes_1AL_B6D67577D.1	0.223053	-0.468794	0.1083	0.276502	-0.587239	-0.928092
Traes_5AS_10F3D4D87.1	0.373403	1.02412	-0.03486	0.45426	0.460542	0.488646
Traes_3AL_DBC8BFDAA.1	-0.9115	-0.779493	-0.0734433	0.0977584	-0.860228	-0.71606
Traes_2BL_9CED77E4D.2	-0.413347	0.620753	0.239709	0.282033	-0.107937	0.755077
Traes_2AL_173FE664B.2	-0.168823	-0.215922	0.189743	0.310726	-0.299426	-0.265751
Traes_5DL_A77E759AF.2	2.31554	2.34295	-0.0322817	0.109504	3.30234	3.00813
Traes_5AL_E2A8A750D.1	-0.43607	0.00221486	-0.0643492	0.549553	-0.453449	-0.169768
Traes_1AL_5ED72B143.1	0	0	0.478289	1.51672	0	0
Traes_1DL_7DFADD18F.1	-0.440677	-0.160741	0.242654	0.304189	-0.33126	-0.434758
Traes_1DS_5834A7E14.2	-0.232898	0.293312	-0.0617052	0.179606	-0.232259	0.775255
Traes_2BS_D4C0133FD.1	-0.735802	-0.186182	-0.174	0.189553	-0.753133	0.0515276
Traes_1BL_B0086268D.1	-1.03577	0.0258887	-0.162362	0.0266152	-1.02322	-0.540571
Traes_1AL_DA3F4C1BC.2	-0.915238	0.06721	0.074071	0.136718	-0.701364	-0.0326707
Traes_4AS_D1CA34130.1	2.3437	0.0433164	0.082034	1.33635	2.73656	0.15674
Traes_6AL_3EA22C43A.1	-0.659283	0.164577	-0.0987057	0.0603216	-0.758551	0.170228
Traes_5BL_976872803.1	-0.0401003	-0.353944	0.398709	0.815587	-0.342111	-0.163208
Traes_3AL_F87BD34C8.1	-0.190129	0.281393	-0.174483	0.314213	-0.381667	-0.316396
Traes_5AL_40BC421D5.1	-1.39132	-0.866299	-0.7181	-1.66925	-1.40819	-2.02905
Traes_4AS_A3A4DD4CF.4	-0.558765	-0.23836	0.0709059	0.324841	-0.551694	-0.128878
Traes_2AS_DF17F583C.1	0.169769	-0.096634	0.559602	0.425823	0.0677934	-0.393608
Traes_4BL_3C5676CA4.1	0.12162	0.640435	0.00716408	0.118521	0.648232	0.799513
Traes_2BL_64BDF7F59.1	-0.257684	0.88867	-0.0264033	0.0780194	0.223809	0.895153
Traes_7AS_F1E42E424.3	0.0242262	-0.0709458	0.195525	0.217807	-0.307204	-0.219593
Traes_2AL_8A7BAF255.2	-0.0752068	1.30452	0.094261	0.183688	0.0531856	1.38802
Traes_6DS_65C9FD79A.1	-0.699488	0.106285	0.0250721	0.123579	-0.697408	0.0809533
Traes_2BL_66D93C402.1	-0.244873	-0.103568	1.67465	0.931692	-0.31386	0.821876
Traes_2AL_134E6A882.1	-0.3342	0.374177	-0.146122	0.16159	-0.362556	0.146161
Traes_7BS_2E4959361.1	-0.503425	-0.899494	-0.260293	0.172516	-0.869757	-0.759375
Traes_4DS_E12CB4701.2	0.0845682	0.693809	-0.0266164	0.0851916	0.280973	1.12291
Traes_7BS_B6E41024D.2	-0.702012	-0.514835	-0.19655	0.385168	-0.626717	-0.111426
Traes_7BS_CAE8F75AB.6	-0.565193	-0.305499	0.0612419	0.44234	-0.605057	-0.312366
Traes_6AL_F31B1ED71.4	-0.58309	-0.135638	0.106794	0.391216	-0.529732	-0.124213
Traes_1AL_1CCFB58D8.2	-0.164823	-0.257838	-0.168971	0.134598	-0.0711305	-0.0532865
Traes_5AL_A0D0E8477.2	-0.60108	-0.241049	-0.195365	0.527147	-0.68276	-0.299753
Traes_2AL_F90F36ABD.1	-0.51973	-0.187511	-0.156832	0.143537	-0.740038	-0.119656
Traes_6BL_302923E6D.2	-0.411243	0.407426	-0.0584064	0.178547	-0.485574	0.741034
Traes_1DS_FAC6E59F8.1	0.564522	2.63136	0.114631	0.721004	-0.220742	1.03195
Traes_1DL_375A4DFBA.1	-1.43928	-0.258364	-0.277663	-1.27314	-1.29679	-0.1163
Traes_2DS_4CB78D5D3.1	-0.0242445	0.509175	0.767845	0.614299	0.0492482	0.405948
Traes_3DS_C4BD7EC4C.1	-0.62494	0.2687	0.0414845	0.373669	-0.637538	0.0888103
Traes_6DL_45FA84C74.2	0.422265	0.296411	0.384624	1.15251	0.000430911	0.0293095
Traes_2DL_7268700A5.1	-0.713289	-0.552621	-0.0537213	0.495982	-0.710888	-0.223469
Traes_2DL_6B43CF05E.2	4.97785	1.63866	0.966964	1.24573	4.41846	1.49341
Traes_2BL_88D17D201.1	-0.468352	0.580749	-0.0800114	0.325399	-0.521285	0.275526
Traes_4DL_19620E86D.1	-0.668255	-0.298131	-0.590791	0.307154	-0.96291	-0.604479
Traes_7BL_4403C4CFF.2	0.79642	0.843528	-0.0251598	0.844544	1.01846	1.43954
Traes_4DL_72677AEA9.2	0.0580994	0.453693	-0.0610685	0.28089	0.0115424	0.563686
Traes_2DS_9920CC85C.2	-0.771845	-0.888509	-0.211613	0.253025	-0.795705	-0.876443
Traes_4AS_776375B2E.2	-0.521534	-0.204624	-0.137894	0.218495	-0.656157	-0.125252
Traes_6BS_D373D1A96.2	-0.303659	0.309372	-0.145628	0.131477	0.00180477	0.573249
Traes_5AL_FC472994F.1	-0.434615	0.269439	0.339608	0.753076	-0.352141	0.532215
Traes_4BL_905432683.1	-0.0469726	0.484902	0.0454146	0.912736	0.0939844	1.39169
Traes_6BL_73E7FE88A.1	-0.352865	0.0227976	0.14435	0.376643	-0.509275	-0.103973
Traes_3AS_410A5A68A.1	-0.364375	-0.338333	0.122184	0.6142	-0.441233	0.338211
Traes_6AS_12FF32A6E.1	0.148985	0.531766	-0.0306367	0.133658	0.33395	0.523008
Traes_6AS_E96B97049.1	-0.169412	-0.224537	-0.140299	0.237398	-0.00579439	-0.117974
Traes_4BL_0DE363839.2	-0.379903	-0.260772	0.191358	0.371351	-0.421896	0.0247588
Traes_2DS_AF94BF729.1	-0.952404	-0.391625	-0.434047	0.128437	-0.714158	-0.466613
Traes_7AL_0D16AB40B.1	-0.278696	-0.144091	0.364472	0.395533	0.278729	0.0530114
Traes_7AS_22A45FE8A.2	-0.733183	0.245538	-0.158642	0.335998	-0.8214	0.337942
Traes_6AL_9E02255CC.2	-0.590688	-0.447677	-0.195146	0.220871	-0.775752	-0.478305
Traes_7AS_CBF8907D5.3	-0.580729	0.324192	0.241264	0.453349	-0.181788	0.275103
Traes_5AL_CE7CF8B0E.1	-0.467703	-0.265393	-0.15575	0.157187	-1.00757	-0.498719
Traes_4AS_167FECEB8.3	-0.326941	-0.0702376	-0.084504	0.454792	-0.29683	-0.0830035
Traes_5BL_D995CC4F4.2	-0.772895	-0.195346	-0.12447	0.223435	-0.763404	-0.0684667
Traes_3AL_CA86C3322.3	-0.71714	0.181855	0.191762	0.0892155	-0.455894	0.222232
Traes_5DL_6BE0C6BA9.1	-0.2202	0.204136	0.651399	0.360105	-0.106294	0.277822
Traes_3AL_42687C0AF.2	0.402852	0.153926	0.537931	0.426166	0.603756	0.131502
Traes_2AL_A8372C976.1	0.223241	0.762403	0.0658924	0.43465	0.909703	1.01187
Traes_5AS_76C9E9E98.2	0.203722	2.15744	-0.0872815	0.524587	0.588692	1.89742
Traes_1BL_2D80D3C65.1	-1.40111	-0.469829	-0.441601	-1.36459	-2.06711	-1.97794
Traes_4AL_5319DD7C1.2	-0.547457	0.962162	0.000913832	0.557107	-0.410026	0.720627
Traes_4DL_8D628D287.2	-0.322343	-0.645401	0.0423493	0.237511	-0.489134	-0.619967
Traes_5AL_18EAB0038.1	-0.296542	0.365767	0.00273482	0.0867646	-0.270479	0.660824
Traes_1AS_565C47DE0.1	-0.793213	-0.894202	-0.304336	0.263014	-0.782699	-0.97256
Traes_2AS_99701FED8.1	-0.4678	-0.233941	-0.0413292	0.0132895	-0.814418	-0.359873
Traes_6DS_7D3BEF6A9.2	-0.664732	-0.395344	-0.0401187	0.0599176	-0.75642	-0.45201
Traes_5DL_93AA7CC5A.2	1.56326	-0.304725	-0.227056	0.0820352	1.68632	-0.212942
Traes_2BS_A778DEE4C.1	-1.04558	-1.06972	-0.287281	0.274768	-1.05647	-1.17288
Traes_5DS_B50422CEE.1	0.898791	0.946522	0.855452	0.270546	1.05526	0.838722
Traes_1DS_E89FD5E32.1	-0.645231	-0.716333	-0.38545	0.135778	-0.755087	-0.685004
Traes_5AL_3B749B14E.2	0.138745	0.821133	-0.00334141	0.179364	-0.0929255	0.232436
Traes_1AL_4EA807C60.1	-0.107092	-0.104353	-0.0718539	0.151464	-0.555329	-0.51987
Traes_4DL_B15D50B8E.1	0.0450491	0.265679	0.136767	0.667465	-0.209212	0.451141
Traes_4BS_6DF35BC79.1	0.134753	0.0845499	-0.197409	0.141913	-0.205786	-0.186401
Traes_5BL_C2EE6DB46.2	-0.431086	0.93751	0.0553767	0.349583	-0.585014	0.777335
Traes_4AL_D41A9CCB8.2	-0.771143	0.373753	0.140766	0.024757	-0.708378	0.236201
Traes_2BL_D944D3982.1	-0.316267	-0.260371	0.139541	1.00732	-0.316267	0.0937176
Traes_5DL_690A481C7.2	-0.388478	-0.352758	-0.0455679	0.13315	-0.395979	-0.0666289
Traes_6BS_D34EF04A9.2	0.277307	1.60323	0.59259	0.753154	0.455098	2.5717
Traes_6BS_8867EBAF7.1	-0.452833	-0.108339	0.123595	0.211146	-0.456207	0.0512178
Traes_2AL_807825189.1	0.0315124	0.543736	0.0639247	0.366883	-0.222755	0.232126
Traes_4DL_FFD22A8D7.2	-0.271087	0.861834	0.0187715	0.05536	-0.370257	0.969413
Traes_7DL_24694C1AC.1	-0.629489	-0.441433	-0.343949	0.195377	-0.638231	-0.382021
Traes_2AS_60714BBEA.2	-0.480343	1.19867	-0.174643	0.123339	-0.47395	1.0471
Traes_5BS_0C1BA9F0E.1	-0.63021	-0.0519778	-0.0868885	0.26552	-0.495598	0.167073
Traes_4AL_0D6377EC1.2	-0.0743414	0.0702286	0.76306	0.260309	0.1596	0.143529
Traes_7DL_F70D83864.1	-0.494676	0.0914902	-0.110837	0.175456	-0.450059	0.36506
Traes_3DS_871F9984A.1	-0.503527	-0.864117	-0.135384	0.0317581	-0.858903	-0.971825
Traes_7BL_13006780E.1	-0.422439	-0.178264	-0.166121	0.0544873	-0.754667	-0.435657
Traes_2BS_E9448F6BA.1	-0.597372	0.112347	-0.225355	0.435151	-0.305052	0.289769
Traes_1AL_D156CDF9F.1	0.181917	0.100842	0.392508	0.932256	0.346075	0.141622
Traes_7BL_042EFC31C.1	-0.324424	0.12729	0.367242	0.60855	-0.289258	0.0966406
Traes_7BL_257BACF9E.1	-0.567968	0.393538	-0.327384	0.518837	-0.440229	0.507692
Traes_7DS_35BA212D4.1	-0.300893	0.829344	-0.0685721	0.617608	0.0158946	0.862917
Traes_2DL_69A4CAD2F.1	-0.242709	-0.135032	0.737544	0.580012	-0.311289	0.0521542
Traes_2DS_1346FC6BD.1	-0.614125	-0.581628	0.294461	0.111719	-0.847768	-0.555287
Traes_6BS_15D8AE636.1	-0.195148	-0.0349252	0.118054	0.131382	-0.0707886	0.343632
Traes_7DL_CFBA812CB.2	-0.843198	-0.822869	0.108935	0.329604	-0.999758	-1.06144
Traes_4AS_B44FA7BE2.2	0.177585	-0.443453	0.013679	0.395171	0.328743	-0.478191
Traes_7DS_48AB4EE15.2	-0.0759282	0.461303	0.174718	0.31922	-0.0834773	0.517623
Traes_2DS_DB2F917AD.2	-0.896143	-0.555236	-0.150368	0.0775073	-1.00116	-0.278744
Traes_6BS_BB3268E02.2	-0.798622	0.480208	-0.0310701	0.0912959	-0.927136	0.532976
Traes_2BL_21E338A87.1	-0.666506	0.978973	-0.0148823	0.372702	-0.700843	-0.387209
Traes_5BL_57114C2FE.1	-0.053144	0.226938	0.113814	0.566977	-0.0784632	0.104979
Traes_2DL_2AF7225FF.1	-0.970308	-0.644498	-0.134646	0.323189	-1.15442	-0.10206
Traes_6BL_0ABE8CC79.1	2.19041	1.04876	1.60372	3.31429	1.66289	1.90453
Traes_1BS_2B7ACD6DD.2	-1.0064	-0.915118	-0.021964	0.423245	-1.00383	-0.920172
Traes_2DS_66B6A896A.1	-0.295553	0.343188	0.0780766	0.517574	-0.542331	-0.328841
Traes_2BL_89C666155.2	-0.826133	-0.975732	0.100489	2.29409	-0.649509	-0.728067
Traes_3AS_67F8B087C.1	1.49739	0.529201	1.2687	3.29599	1.70936	1.3186
Traes_2DS_51CCC69F4.2	-0.195758	1.12722	0.0540267	0.265826	0.516216	1.57456
Traes_5BS_24E6B4649.2	-2.59472	-1.2107	-0.13571	0.199802	-2.66204	-1.05767
Traes_5AL_8962E6992.2	-0.53358	-0.366514	0.152273	0.380386	-0.597235	-0.617823
Traes_4AL_69E706C59.1	-0.91904	0.0339856	-0.211374	0.59188	-1.52853	-1.54374
Traes_2AL_46A17F0C9.1	-1.04677	1.45808	0.391998	0.83465	-0.604427	1.47066
Traes_7AS_FC99B645C.2	-0.770231	-1.5433	-0.4707	0.629378	-1.34579	-1.66478
Traes_2AL_4E05A50C2.1	-0.623715	-0.229733	0.75759	0.549494	-1.33656	-0.704468
Traes_1BL_D0A3F2067.1	-0.238223	0.521175	0.846424	0.972356	-0.502745	0.44416
Traes_5DL_42FB82337.1	-0.702618	-0.544826	-0.207446	0.388141	-1.42319	-0.982861
Traes_7BL_2A9DBEEDC.2	-1.76448	0.150276	0.154672	0.689995	-1.43663	-0.0386893
Traes_6DS_FF796FBC9.2	0.348362	0.255567	0.675565	2.47185	0.109171	0.928553
Traes_5AL_47E6A14C9.1	-1.06586	0.806822	-0.111963	0.419162	-0.993006	0.736202
Traes_1AL_6D7D639F3.1	0.13472	1.73105	1.01326	3.60405	0.139489	1.93423
Traes_4AL_5B57E68B4.3	4.51983	2.73729	2.51247	3.54094	4.38008	2.6238
Traes_5BL_557B0C330.1	-1.62658	-0.998765	-0.139591	0.584487	-4.93274	-0.961088
Traes_2BL_A1FC125D1.1	0.709979	0.320819	1.84381	3.65945	1.01685	1.14301
Traes_6AL_03D07061F.1	-1.32846	-0.448505	-0.155116	0.114921	-1.71987	-0.729669
Traes_1DS_57027B382.1	-0.595279	-0.519597	0.0242274	0.880977	-1.09132	-0.410709
Traes_1BL_38FE8B094.2	-0.375377	0.314158	0.133974	0.66664	-0.325996	0.503567
Traes_7DS_AF1A54E3C.1	-0.881302	0.263993	0.00226107	0.33726	-1.18591	0.279907
Traes_3DS_6537B87DD.1	0.92925	0.948255	0.797884	0.634556	1.20229	1.18613
Traes_7AS_E14E0222A.1	-0.654482	0.768377	-0.134958	0.537954	-0.636053	0.124387
Traes_5BL_26F390144.1	-0.10375	-1.468	1.14194	0.328402	-1.2103	-1.86972
Traes_5BS_39D38F78A.1	0.145783	-1.05754	1.53786	4.24485	-0.0258366	-0.103578
Traes_2BL_8672D898D.1	-0.0170708	1.7835	-0.131209	0.338927	0.356313	2.55261
Traes_1AL_D82F66A9D.2	-0.704593	0.0406106	0.225882	0.847981	-0.953212	-0.0912258
Traes_2DL_F11A17F13.1	-1.02935	0.136529	0.585728	0.114923	-0.856123	0.38062
Traes_6DS_4F1013186.2	-0.420699	-0.764717	-1.62956	-2.68953	-0.450299	-1.39845
Traes_6DS_85DE163E1.1	0.0560795	0	0.0662481	3.69481	0	0.0455509
Traes_2BS_0088549EE.1	-1.10937	-0.527848	0.291254	0.487488	-1.82909	-0.982626
Traes_5AS_BAAE16161.1	-0.937641	0.674731	0.272999	2.52069	-1.14008	0.711215
Traes_5BL_3E32DAC98.1	3.01469	0.630058	0.319355	0.479779	2.77828	1.26338
Traes_1DL_A6553EC96.1	-2.23075	2.7965	-0.717535	1.09084	-3.34718	-0.275186
Traes_3AS_BF93F56AC.2	-0.720762	0.765382	-0.275938	0.112618	-0.792191	0.529843
Traes_4BL_5AF52F028.1	-0.517658	-1.025	0.472094	0.198955	-1.70018	-1.55057
Traes_1DS_8C0C4C146.1	1.18837	2.47798	0.470443	3.56346	1.00609	1.70873
Traes_1AL_3B7E92634.1	-0.702371	-0.97237	0.0504356	0.791251	-0.338058	-0.035731
Traes_3DS_BFF9CC0F0.1	-0.76517	0.382535	0.119356	1.0738	-0.821472	0.980012
Traes_4BS_D4D9B5E3E.1	-0.658007	-1.26358	-0.00657819	0.292204	-0.733109	-0.434783
Traes_1AL_4E4321735.1	-0.524338	0.123552	0.0110802	0.361404	-0.943248	-0.311288
Traes_7BL_139141AAD.1	-0.06239	0.539423	-0.0875729	0.636247	-0.0799901	0.3924
Traes_5AS_A3EA1B54C.1	-0.637257	-1.7545	-0.308488	0.89044	-2.10089	-2.39251
Traes_1AL_BE367D600.2	-0.908811	-0.210022	0.900046	0.749053	-0.478423	0.169874
Traes_1BL_D34C62E8F.2	2.51205	2.56545	-0.54247	0.834404	2.24054	2.30269
Traes_2DL_EA69557E8.1	-1.27878	0.171014	-0.287547	0.671408	-0.561284	0.340387
Traes_2DS_E72225729.1	0.574895	2.21014	-0.297594	0.718621	-1.40471	0.443761
Traes_2AL_A27EEFD07.2	-0.344915	0.493512	0.00715347	0.938697	-0.276176	0.457848
Traes_2DL_1D993E896.1	-0.533142	0.204469	-0.185205	0.186476	-0.678007	0.390387
Traes_5BL_53B6EC351.1	-0.718917	0.503697	-1.77031	1.10927	-1.84021	0.620033
Traes_5AL_89F608111.1	-0.0643171	2.30457	0.128147	0.263048	-0.0130823	2.29535
Traes_1AL_2A7AD5CEC.1	0.277905	0.111453	2.0348	2.82106	1.90114	1.3684
Traes_2BL_7F24F8026.2	-1.13123	-0.075877	-0.460046	0.107017	-1.1033	-0.289823
Traes_7DL_ADFD943D7.2	-0.0240124	0.144399	0.148544	0.221556	0.5505	0.635217
Traes_2BS_B965837BA.1	-0.648422	0.281894	-0.0212906	0.485301	-0.773886	0.388618
Traes_2AS_1B8504694.2	-0.763573	-0.740981	-0.236962	0.627689	-1.29619	-1.03185
Traes_7DS_32400665C.1	-1.16954	-1.47827	-0.354779	0.226333	-0.759659	-0.501505
Traes_2AL_41E5C6AC9.1	0.446893	0.538914	1.86271	3.95279	1.38246	1.33889
Traes_2BL_60B4F6818.1	-0.103865	1.23923	0.0287961	0.219374	0.218419	1.54056
Traes_7BS_F209296D4.1	-1.37805	-1.69229	-0.194147	1.05091	-1.41592	-1.17876
Traes_6DL_2D910DA74.1	-0.535058	0.23661	0.261524	0.947012	-0.659603	-1.08324
Traes_5BS_05E6550E2.2	-0.320187	-0.202248	1.59965	3.65361	-0.188539	0.235353
Traes_4AS_59897BBAB.1	-1.96838	0.309528	0.00304648	0.70001	-1.4687	0.266277
Traes_4AS_49955C28B.1	-0.762576	1.27899	0.296749	0.844699	-0.368631	1.71793
Traes_4BS_7B0B44BCE.1	-1.18715	-0.924767	-0.306688	2.73192	-1.26694	-0.138233
Traes_7AS_FC0A3A1AC.1	-0.537621	-0.513929	-0.0186837	0.81341	-0.859421	-0.113224
Traes_2BS_DD94DCFB7.1	-0.17119	-0.0146756	0.0861717	0.420412	-0.369296	0.410056
Traes_6DL_2BB7082E6.1	-0.689656	-1.04848	-1.19787	-2.70192	-1.40438	-1.43063
Traes_1DL_57B5A67E2.1	-0.717454	-0.203621	0.276223	2.80648	-0.416224	-0.162926
Traes_3DL_F0BCAF198.1	-0.816168	0.796316	-0.132325	0.50073	-0.692865	1.04113
Traes_2BS_FAF3988C0.2	1.09655	1.40221	0.545746	0.119926	1.42147	1.86248
Traes_4DL_64D78B1B0.1	-0.202707	0.206721	0.135369	0.713918	-0.221273	0.22554
Traes_5AS_B50E1455E.2	-0.905434	-0.269358	0.14332	0.175907	-0.869918	-0.232183
Traes_6AS_448C7608C.2	-0.250829	0.491579	-0.0405953	0.133251	-0.0897409	0.621486
Traes_1BL_FA87A84FA.1	-0.560574	-0.221951	-0.136377	0.24582	-0.799208	-0.53179
Traes_4AS_0A4AE3455.1	-0.791711	0.0871065	0.0950154	0.204422	-0.787562	-0.107569
Traes_3DS_7309A9322.1	-0.425742	-0.310369	0.0850227	0.337417	-0.290857	0.299174
Traes_2BS_0352CDC04.2	-0.727693	-0.227354	-0.0871431	0.0847462	-0.781904	-0.277384
Traes_2DS_90621ECF4.1	-0.373062	0.0550903	0.29167	0.381388	-0.764247	-0.13547
Traes_6AL_52E93B6FC.2	-0.740776	-0.160313	-0.145478	0.139122	-0.877128	-0.112307
Traes_6BL_B852BCA87.1	0.334064	1.52057	-0.293839	0.223736	-0.0762255	1.14983
Traes_1BL_87437272D.1	-0.786775	-0.564289	-0.0967319	0.187385	-0.839408	-0.690711
Traes_1AL_C4A75551B.1	0	0.0948687	0.176925	1.39131	0.0705646	0.0628572
Traes_2DL_AF1CBC831.1	-1.50882	-1.45697	0.470162	-1.10968	-1.61996	-1.22861
Traes_4BS_2767E4D9C.1	0.0293092	0.465022	0.281457	0.388621	0.147984	0.333602
Traes_4DS_897D0A9DB.1	-0.126598	-0.340683	-0.259143	1.0492	-0.354164	-0.209566
Traes_2BL_19C5224BE.1	-0.31202	2.86887	0.0720557	0.344304	-0.900181	0.986575
Traes_6BL_5752477D4.2	-0.898362	-0.564701	-0.380509	0.378408	-0.782351	-0.344827
Traes_7AS_8B50EA9F8.1	-0.667317	-0.176533	0.0447942	0.28439	-0.969079	-0.302907
Traes_2AL_81B7E39E8.2	0.0021636	0.297314	-0.151583	0.586612	-0.170942	0.666565
Traes_2DL_7A9E10914.1	-0.129606	0.0312875	0.399431	0.958665	0.051458	-0.0300262
Traes_4AL_915645CC2.1	0.377589	0.306579	0.0314419	0.0203505	-0.0616411	0.377902
Traes_3DS_08A5CA533.1	0.0804505	0.32335	-0.384507	-1.15314	1.01822	0.307249
Traes_3AL_F1C60A206.1	-0.411771	-0.75226	0.285799	0.465356	-0.198333	-0.0577597
Traes_1BS_4D249391E.2	-0.0486704	-0.0811777	0.0955419	1.29466	-0.0304783	-0.0535985
Traes_2BL_EEDFA00B6.1	0.0170964	0.0210878	0.212868	1.41605	0.0374764	0.0132696
Traes_7DS_4D3DBF10A.1	-1.87466	-0.440733	-0.62806	-1.0916	-1.79455	-0.446265
Traes_2AL_723E42163.2	-0.554868	0.0632674	-0.0635669	0.36567	-0.494258	0.480914
Traes_7DL_F276A5CF1.1	-0.211126	-0.15639	0.186575	0.580719	-0.381269	-0.212987
Traes_7AL_5793EBB0E.1	0.121714	0.183233	0.212431	1.18158	0.164631	0.0871471
Traes_6DL_A0C32392A.1	-0.859978	-0.990359	-0.37237	0.464089	-1.08917	-1.02367
Traes_6AL_EC7D7A94F.2	-0.231912	0.122187	-0.105709	0.089565	-0.616595	-0.241656
Traes_4AS_81E849F82.1	0.711739	1.21531	0.20311	0.422267	0.562505	1.11154
Traes_1AS_E640345C3.1	-0.103228	0.419331	0.312399	0.538898	-0.189664	0.223518
Traes_7AS_1C89ABBED.1	-0.220697	-0.252182	0.726545	1.16265	-0.155264	0.00824409
Traes_6DL_B4A6361AA.1	-0.56004	-0.458432	0.0326701	0.0578354	-0.786298	0.00816075
Traes_2DS_DD8E15366.1	0.0148039	0.0980311	0.0437318	1.26162	-0.151974	-0.0850295
Traes_2DL_EA70E2EB5.2	-1.05454	-0.749242	-0.0176565	0.178791	-1.19423	-0.712113
Traes_4DL_04E858C70.2	-0.850207	0.362512	-0.0444558	0.361432	-0.949675	0.276252
Traes_5AL_AA6B342E2.1	-0.733837	0.286614	-0.392042	0.21322	-0.543024	-0.056142
Traes_6AS_D1FB64A8B.1	-0.995177	0.551453	0.064344	0.082767	-0.756234	0.699931
Traes_2DS_2D338655D.1	-0.159762	0.803905	0.193606	0.181142	-0.150299	0.617086
Traes_5AS_96AB3E0C9.1	-0.07816	-0.386092	-0.0977423	0.103997	-0.658086	-0.488583
Traes_2AL_F0B74EA75.1	-0.687164	-0.532217	0.364965	0.462725	-0.777705	-0.48949
Traes_3AL_7A2C54868.1	-0.775208	-0.259391	0.719175	0.117946	-0.458515	-0.0619882
Traes_4AS_B1C8CC7AD.2	-0.803135	-0.424683	-0.242106	0.138197	-0.958331	-0.656267
Traes_4AL_0B6B1F05C.1	-0.700486	-0.542826	-0.0855093	0.124385	-0.798512	-0.72879
Traes_7AL_6B8370BF0.1	-0.513589	-0.318393	-0.0533632	0.245186	-0.473859	-0.460141
Traes_4AS_0D2D3EC13.1	0.820121	0.91387	0.527094	0.530004	1.24118	0.667536
[truncated: 832 more rows]

## Sheet: S3
Table S3. Significant drought-responsive lncRNAs in wheat
Rename	Gene ID	Drought
TalncR1	Traes_6DL_518F5BCCC.1	9.77927
TalncR2	Traes_4AL_E47637735.1	8.31959
TalncR3	Traes_2AL_0ADF02A1E.1	6.71714
TalncR4	Traes_1AL_25D27E7E2.1	5.93978
TalncR5	Traes_7AS_04B7C0B3F.1	5.70566
TalncR6	Traes_7BL_2DBF78EF1.1	5.69417
TalncR7	Traes_2DL_75CB85812.1	5.61227
TalncR8	Traes_5BL_E7A79A1D9.1	5.53827
TalncR9	Traes_5DL_7D14C1A38.1	5.19541
TalncR10	Traes_7AS_BD7AA23B3.2	5.1322
TalncR11	Traes_7AS_B8B7D3BF9.1	5.09728
TalncR12	Traes_1AL_326B4C863.1	4.93149
TalncR13	Traes_7DL_5F02ABE68.1	4.83525
TalncR14	Traes_6DS_3237753C3.1	4.82185
TalncR15	Traes_5BL_F5F1C8386.1	4.79575
TalncR16	Traes_2AS_78A7576A9.2	4.75849
TalncR17	Traes_7AS_0DBFD4657.1	4.70815
TalncR18	Traes_1DL_260008870.1	4.54967
TalncR19	Traes_1AL_61464BAA6.1	4.52374
TalncR20	Traes_5BS_A89635EA4.1	4.52237
TalncR21	Traes_3AL_7C308C5E2.1	4.47472
TalncR22	Traes_1DL_36A467CF8.1	4.44667
TalncR23	Traes_7AS_426822443.1	4.44619
TalncR24	Traes_2DS_629ABEF42.2	4.41556
TalncR25	Traes_2BL_35E5FE202.1	4.33696
TalncR26	Traes_4AL_F76A240AC.1	4.3308
TalncR27	Traes_4AL_D9FD217F8.1	4.26667
TalncR28	Traes_5BS_39D38F78A.1	4.24485
TalncR29	Traes_5BL_E16E15CFB.2	4.19569
TalncR30	Traes_5DL_A2A5A19B4.1	4.1296
TalncR31	Traes_1BS_672D28589.1	4.02795
TalncR32	Traes_2DS_EB5F25337.1	3.99956
TalncR33	Traes_2AL_41E5C6AC9.1	3.95279
TalncR34	Traes_7DS_CCC202043.1	3.82734
TalncR35	Traes_2AS_0FC9FEDB5.1	3.81984
TalncR36	Traes_5BL_0BFAE33B9.1	3.75475
TalncR37	Traes_6BL_75585A9EA.1	3.72225
TalncR38	Traes_2BL_616F08780.1	3.72033
TalncR39	Traes_6DS_85DE163E1.1	3.69481
TalncR40	Traes_2BL_A1FC125D1.1	3.65945
TalncR41	Traes_5BS_05E6550E2.2	3.65361
TalncR42	Traes_7DS_7F0B548D5.1	3.64544
TalncR43	Traes_1AL_6D7D639F3.1	3.60405
TalncR44	Traes_4DL_1A67E5A11.1	3.60067
TalncR45	Traes_1DS_8C0C4C146.1	3.56346
TalncR46	Traes_4AL_5B57E68B4.3	3.54094
TalncR47	Traes_6AL_632C91D16.1	3.52628
TalncR48	Traes_2BL_7141904F2.1	3.48853
TalncR49	Traes_2BL_09118A173.1	3.47061
TalncR50	Traes_2DL_0E2E3EC45.1	3.46232
TalncR51	Traes_6DL_0B541496F.1	3.40515
TalncR52	Traes_7DS_434092F63.1	3.38613
TalncR53	Traes_2BL_7D2114731.1	3.3336
TalncR54	Traes_6BL_0ABE8CC79.1	3.31429
TalncR55	Traes_3AS_67F8B087C.1	3.29599
TalncR56	Traes_7AS_C38093E5C.1	3.24803
TalncR57	Traes_3AL_ADAE3ECF2.1	3.21467
TalncR58	Traes_1AL_2644AE508.2	3.16819
TalncR59	Traes_7DS_EDB582D21.1	3.14885
TalncR60	Traes_1AL_2F26F5C45.2	3.05473
TalncR61	Traes_4BL_343676B9B.1	3.05085
TalncR62	Traes_2DL_025DD4C90.1	3.01225
TalncR63	Traes_1DL_715725157.2	2.95707
TalncR64	Traes_3AL_EA1728900.1	2.88013
TalncR65	Traes_2BL_F72ED64FB.3	2.8774
TalncR66	Traes_1AL_2A7AD5CEC.1	2.82106
TalncR67	Traes_1DL_57B5A67E2.1	2.80648
TalncR68	Traes_6DL_1946B1DAA.1	2.80494
TalncR69	Traes_5AL_5A732E32F.1	2.79098
TalncR70	Traes_7DL_0F8CC5C5A.2	2.77511
TalncR71	Traes_2BS_57D51731D.2	2.75125
TalncR72	Traes_3DL_5BFB28004.1	2.73328
TalncR73	Traes_4BS_7B0B44BCE.1	2.73192
TalncR74	Traes_2DS_1E3DBE64C.1	2.69324
TalncR75	Traes_2DS_7146B6135.1	2.68608
TalncR76	Traes_7AL_6FE06AFC3.1	2.68192
TalncR77	Traes_4AS_3456B3706.1	2.65105
TalncR78	Traes_6BL_19257F310.1	2.63204
TalncR79	Traes_6DS_4B08992E2.1	2.58786
TalncR80	Traes_1AL_3DA7CD721.1	2.56319
TalncR81	Traes_6DS_03E1D67EF.1	2.56044
TalncR82	Traes_6BS_C2B768643.2	2.5538
TalncR83	Traes_4DL_DE24CB90D.1	2.53485
TalncR84	Traes_5AS_BAAE16161.1	2.52069
TalncR85	Traes_5DS_3B00C6225.1	2.51857
TalncR86	Traes_5AL_7ED9D05C5.1	2.51661
TalncR87	Traes_4AL_B6A2D4BBA.2	2.47788
TalncR88	Traes_6DS_FF796FBC9.2	2.47185
TalncR89	Traes_5DL_ACA3E155D.1	2.43537
TalncR90	Traes_1DL_41158C8A7.1	2.41676
TalncR91	Traes_6DS_DBB150A6A.1	2.40174
TalncR92	Traes_1DL_AF9D66A03.1	2.39237
TalncR93	Traes_7BL_CA221C38D.1	2.37977
TalncR94	Traes_5BS_023AB8CF3.2	2.36309
TalncR95	Traes_7DS_C370D6DF8.1	2.36089
TalncR96	Traes_4AL_0FEA52671.1	2.32978
TalncR97	Traes_5BL_8D69C6F52.1	2.32947
TalncR98	Traes_2AL_141E84A2C.1	2.32557
TalncR99	Traes_3DS_0A02356F4.1	2.3208
TalncR100	Traes_6AL_5219FE373.1	2.30294
TalncR101	Traes_7AS_B75BE2E10.1	2.29662
TalncR102	Traes_2BL_89C666155.2	2.29409
TalncR103	Traes_2AL_FE47D9C86.1	2.29161
TalncR104	Traes_7BL_DD1078ECB.1	2.28988
TalncR105	Traes_4AL_56EE69795.1	2.27311
TalncR106	Traes_1BL_7517181F2.2	2.25724
TalncR107	Traes_2BL_9528AAD7C.2	2.25205
TalncR108	Traes_7AS_800D443F5.1	2.2512
TalncR109	Traes_4DL_8E66C61BD.1	2.2226
TalncR110	Traes_7AL_6901CC32B.2	2.22198
TalncR111	Traes_5DL_57962A4A9.1	2.21447
TalncR112	Traes_3DL_B38DFDDFF.1	2.20831
TalncR113	Traes_1AL_4E0FFA904.1	2.20765
TalncR114	Traes_1DL_20A170441.1	2.17428
TalncR115	Traes_7BL_3F0C25455.1	2.16055
TalncR116	Traes_5DS_2A5895789.1	2.15691
TalncR117	Traes_5BL_2136D403E.2	2.15096
TalncR118	Traes_5AL_B10B81244.1	2.14972
TalncR119	Traes_7DL_807EB60BD.1	2.12633
TalncR120	Traes_3AL_ED29EBD89.2	2.11312
TalncR121	Traes_3AS_B32597BFD.1	2.09193
TalncR122	Traes_6AL_F7C7333CE.2	2.08993
TalncR123	Traes_1DS_0595474EB.1	2.06166
TalncR124	Traes_5AL_6C8BD96CB.1	2.06116
TalncR125	Traes_2DL_54ADEE2CF.1	2.03799
TalncR126	Traes_3DL_F7FD6256F.1	2.03607
TalncR127	Traes_1AL_7E05D3432.1	2.0069
TalncR128	Traes_3AS_6ABB22CEC.2	1.95448
TalncR129	Traes_7AS_E28C6595A.2	1.95292
TalncR130	Traes_4DL_343DC59DA.1	1.91431
TalncR131	Traes_7DS_4A688D488.1	1.90764
TalncR132	Traes_1DL_B9B69B664.1	1.9034
TalncR133	Traes_2DL_7399173C7.1	1.86689
TalncR134	Traes_5DL_5DC0E1715.1	1.85524
TalncR135	Traes_4AS_DAC5B30A3.1	1.85205
TalncR136	Traes_7DS_3C83C8EF9.2	1.84773
TalncR137	Traes_4DL_BC04763DE.1	1.8433
TalncR138	Traes_5BL_C4A77F5DB.1	1.82654
TalncR139	Traes_6BL_8463E6EFF.1	1.82113
TalncR140	Traes_5DL_1B46003F7.2	1.79427
TalncR141	Traes_7BL_628D4876A.1	1.79342
TalncR142	Traes_1BS_CE4EFCECE.1	1.76472
TalncR143	Traes_2BL_E9D5C5524.1	1.7646
TalncR144	Traes_6AL_B6CBC9B94.1	1.75386
TalncR145	Traes_4AS_4935EA969.2	1.75359
TalncR146	Traes_1BL_9A4950983.1	1.73868
TalncR147	Traes_5DL_ECD4B0CE1.2	1.72846
TalncR148	Traes_7AL_CEA9B770B.2	1.7133
TalncR149	Traes_4BL_177303BC5.1	1.71069
TalncR150	Traes_7BL_338C7044D.1	1.70961
TalncR151	Traes_4BL_CBDDC84E2.1	1.705
TalncR152	Traes_2DL_6E8DD862E.1	1.70055
TalncR153	Traes_7BL_F47D78862.1	1.69778
TalncR154	Traes_2DL_DF6E884A3.1	1.68619
TalncR155	Traes_2DL_01E78E51B.1	1.68311
TalncR156	Traes_2DS_5A64DF2A7.1	1.67967
TalncR157	Traes_1AL_24ABD1479.1	1.67538
TalncR158	Traes_6DL_D7E2BAB04.1	1.66624
TalncR159	Traes_2BL_36CE51AA2.1	1.66498
TalncR160	Traes_4BL_E35969C6B.2	1.65558
TalncR161	Traes_2BL_35037E6EB.2	1.65345
TalncR162	Traes_3AL_17988A22C.1	1.64604
TalncR163	Traes_1AL_B3737F042.1	1.64422
TalncR164	Traes_3AL_514CB3741.1	1.641
TalncR165	Traes_1DL_3DC184911.1	1.63776
TalncR166	Traes_7DS_6E4F20C59.1	1.61538
TalncR167	Traes_4BS_3A97309DD.2	1.57294
TalncR168	Traes_2BS_A6CF5D121.1	1.52686
TalncR169	Traes_4BS_28759156D.1	1.52647
TalncR170	Traes_2BS_DD0D9084C.1	1.52376
TalncR171	Traes_2DL_A1A66D0AE.1	1.51734
TalncR172	Traes_1AL_5ED72B143.1	1.51672
TalncR173	Traes_4DL_D6D553E47.1	1.51186
TalncR174	Traes_1AL_CD627FE88.2	1.51087
TalncR175	Traes_2BS_273971066.1	1.49388
TalncR176	Traes_5BS_8845C568B.3	1.49269
TalncR177	Traes_5AL_1E982011D.1	1.47593
TalncR178	Traes_1AL_63A09CA16.1	1.47199
TalncR179	Traes_3DL_412C5E431.1	1.46775
TalncR180	Traes_2AS_F415F3A0D.2	1.46432
TalncR181	Traes_3DL_71B7E80D2.1	1.46358
TalncR182	Traes_2BL_D8A704DEC.1	1.46119
TalncR183	Traes_1DS_E56599925.1	1.45926
TalncR184	Traes_2AL_C1351E012.1	1.45766
TalncR185	Traes_7AL_A1F318992.2	1.4532
TalncR186	Traes_4AL_AF3BE0639.2	1.4173
TalncR187	Traes_2BL_EEDFA00B6.1	1.41605
TalncR188	Traes_7DL_EA47C359F.1	1.41426
TalncR189	Traes_5BL_E78C2EA16.1	1.41267
TalncR190	Traes_2DS_5B4AC5553.1	1.41165
TalncR191	Traes_7BS_704A245EA.1	1.40112
TalncR192	Traes_7DS_18AAE7AA4.1	1.39395
TalncR193	Traes_2AL_E513B22A7.1	1.39142
TalncR194	Traes_1AL_C4A75551B.1	1.39131
TalncR195	Traes_4BS_3FC1A4939.1	1.38883
TalncR196	Traes_1DL_7F4438BF5.2	1.379
TalncR197	Traes_3AL_AABA45298.1	1.37617
TalncR198	Traes_5DL_7734E1415.1	1.37415
TalncR199	Traes_2BL_33C25D222.1	1.3731
TalncR200	Traes_5AL_3505B85AB.1	1.3708
TalncR201	Traes_5BL_EC11CEF6F.1	1.3592
TalncR202	Traes_2AL_34C9F0C76.1	1.34721
TalncR203	Traes_2BS_17A73D943.1	1.34464
TalncR204	Traes_2AL_424016FF1.1	1.34116
TalncR205	Traes_4AS_D1CA34130.1	1.33635
TalncR206	Traes_3DL_62B117C5F.1	1.31469
TalncR207	Traes_2DS_732644748.1	1.30857
TalncR208	Traes_1BS_4D249391E.2	1.29466
TalncR209	Traes_7AL_8489E35F0.1	1.28387
TalncR210	Traes_1DL_8AB741E01.1	1.28379
TalncR211	Traes_6DS_D6F7C7A2A.1	1.28238
TalncR212	Traes_3DL_C35ACD14F.1	1.28101
TalncR213	Traes_4AS_BC512CC36.1	1.2787
TalncR214	Traes_5BL_67DAB39A6.2	1.27411
TalncR215	Traes_1DS_C09B774C7.1	1.26517
TalncR216	Traes_7BL_D111CAEF4.1	1.263
TalncR217	Traes_2DS_DD8E15366.1	1.26162
TalncR218	Traes_2AL_8672AB691.1	1.25518
TalncR219	Traes_2DL_6B43CF05E.2	1.24573
TalncR220	Traes_3DS_133548B34.1	1.23583
TalncR221	Traes_4DL_68F9DE4B3.1	1.23399
TalncR222	Traes_3AS_4C97FEA56.1	1.23005
TalncR223	Traes_5AL_65685B3A0.1	1.22727
TalncR224	Traes_1AL_AD4385E2E.2	1.22403
TalncR225	Traes_2DL_FE7C9635F.1	1.21989
TalncR226	Traes_2BL_007AADDF1.2	1.21403
TalncR227	Traes_6DL_170385DA9.1	1.18716
TalncR228	Traes_5AL_60839ECDF.1	1.18165
TalncR229	Traes_7AL_5793EBB0E.1	1.18158
TalncR230	Traes_7AS_1C89ABBED.1	1.16265
TalncR231	Traes_2BL_DCE46A22E.1	1.16167
TalncR232	Traes_5BL_630A8A142.4	1.159
TalncR233	Traes_7DL_384E3B098.1	1.15886
TalncR234	Traes_2DL_17E3FB8B2.1	1.15805
TalncR235	Traes_2BS_762E60A0B.1	1.15757
TalncR236	Traes_6DL_45FA84C74.2	1.15251
TalncR237	Traes_1DL_F389879F9.2	1.15081
TalncR238	Traes_2DL_299A8ACCD.1	1.13976
TalncR239	Traes_5AS_BF1CF6000.1	1.13723
TalncR240	Traes_5DS_C0B23B9AC.1	1.13402
TalncR241	Traes_1AL_816D5E159.1	1.1331
TalncR242	Traes_2BL_7041808D3.1	1.13093
TalncR243	Traes_3AL_9AD1B7942.2	1.12664
TalncR244	Traes_4DS_6C4F73D6F.4	1.12417
TalncR245	Traes_7BL_263AE27EC.1	1.12255
TalncR246	Traes_2DL_91B622D3B.1	1.12232
TalncR247	Traes_7DS_755F459BA.1	1.11771
TalncR248	Traes_3DL_1873B5327.1	1.11545
TalncR249	Traes_5BL_53B6EC351.1	1.10927
TalncR250	Traes_1DL_414420295.1	1.10789
TalncR251	Traes_5BL_86CCF80B0.2	1.10747
TalncR252	Traes_6AS_706F252FA.1	1.10514
TalncR253	Traes_7DL_9747B5521.1	1.10489
TalncR254	Traes_2BL_AFEA4A7DD.1	1.10088
TalncR255	Traes_1DL_A6553EC96.1	1.09084
TalncR256	Traes_4DS_AFBE29C20.2	1.08581
TalncR257	Traes_3DS_BFF9CC0F0.1	1.0738
TalncR258	Traes_5DS_DE2C70E4C.2	1.0705
TalncR259	Traes_7DS_EB0ADD31F.1	1.06125
TalncR260	Traes_4DL_A84FCBEF8.1	1.05292
TalncR261	Traes_1AL_21BDC2BB5.2	1.05234
TalncR262	Traes_7BS_F209296D4.1	1.05091
TalncR263	Traes_4DS_897D0A9DB.1	1.0492
TalncR264	Traes_5DL_4E890ABF3.1	1.04739
TalncR265	Traes_1DL_22691613B.1	1.04505
TalncR266	Traes_2BL_7B8106314.2	1.04308
TalncR267	Traes_5DS_4F07516F7.1	1.03808
TalncR268	Traes_7DS_72E5AEB00.1	1.03668
TalncR269	Traes_1DL_E0BBB4A59.2	1.03646
TalncR270	Traes_2AL_0A7C96966.1	1.03436
TalncR271	Traes_3DL_5D4C0328A.1	1.03071
TalncR272	Traes_2AL_2A6F8CE85.1	1.02824
TalncR273	Traes_3AL_0871AEB76.1	1.02476
TalncR274	Traes_2AL_8DF1244C4.1	1.02341
TalncR275	Traes_4BS_68D9054C3.2	1.01958
TalncR276	Traes_2DS_6634EACA7.1	1.01744
TalncR277	Traes_5DS_18ACE3A87.1	1.01468
TalncR278	Traes_1BL_94497FD5D.2	1.01455
TalncR279	Traes_1AS_F8342ECFF.1	1.01438
TalncR280	Traes_2AS_1580BAA3D.2	1.0097
TalncR281	Traes_5AL_F794DA971.1	1.00904
TalncR282	Traes_1AL_F72809737.1	1.00806
TalncR283	Traes_2BL_D944D3982.1	1.00732
TalncR284	Traes_2BL_BDC074418.3	1.00689
TalncR285	Traes_4AL_F3BA3F9FB.1	1.00546
TalncR286	Traes_4AS_21D23671D.2	1.00454
TalncR287	Traes_7DL_3CB084E1D.1	1.00205
TalncR288	Traes_7DS_E4D72FBEE.1	-1.0126
TalncR289	Traes_7BL_07A12B792.1	-1.02791
TalncR290	Traes_1BL_A75EDBFD9.2	-1.04562
TalncR291	Traes_1BL_03F2E22CB.1	-1.05844
TalncR292	Traes_7DS_4D3DBF10A.1	-1.0916
TalncR293	Traes_2AL_C05164B10.1	-1.09618
TalncR294	Traes_3AL_3A33AA5D8.1	-1.09946
TalncR295	Traes_2DL_AF1CBC831.1	-1.10968
TalncR296	Traes_2BL_119814659.1	-1.15016
TalncR297	Traes_3DS_08A5CA533.1	-1.15314
TalncR298	Traes_4DL_8B9AA5520.1	-1.16158
TalncR299	Traes_1DL_375A4DFBA.1	-1.27314
TalncR300	Traes_1BL_2D80D3C65.1	-1.36459
TalncR301	Traes_7BL_E738DE085.1	-1.37349
TalncR302	Traes_2DS_8A6C4EC25.1	-1.38596
TalncR303	Traes_2DL_29112E9BD.1	-1.39729
TalncR304	Traes_2DS_698DAD811.1	-1.43735
TalncR305	Traes_7BL_E01528223.1	-1.46542
TalncR306	Traes_6DS_17C21940C.1	-1.48392
TalncR307	Traes_3AS_7F20E18E2.1	-1.55849
TalncR308	Traes_3AS_662DE380F.1	-1.60013
TalncR309	Traes_1DL_2828924A0.1	-1.63503
TalncR310	Traes_5AL_40BC421D5.1	-1.66925
TalncR311	Traes_6BS_0E539851E.1	-1.71032
TalncR312	Traes_3AS_2651A9917.1	-1.71312
TalncR313	Traes_1DL_3140D8325.1	-1.71805
TalncR314	Traes_2DL_AFAFDC9F2.1	-1.77286
TalncR315	Traes_7DL_6D3662D48.2	-1.89604
TalncR316	Traes_2DL_D4BCDAA76.1	-1.89971
TalncR317	Traes_5DL_3BDD70A0F.1	-1.96936
TalncR318	Traes_2DS_53A082B2C.1	-2.35337
TalncR319	Traes_4DL_ADDFBA587.1	-2.39281
TalncR320	Traes_1BL_1314058E4.1	-2.61932
TalncR321	Traes_6DS_4F1013186.2	-2.68953
TalncR322	Traes_6DL_2BB7082E6.1	-2.70192
TalncR323	Traes_6DS_8D580A93D.2	-2.85644

## Sheet: S4
Table S4. Prediction of potential lncRNA-miRNA target mimics in wheat
lncR	miR
Traes_1AL_AD4385E2E.2	tae-miR1121
Traes_3DL_71B7E80D2.1	tae-miR1128
Traes_5AL_F794DA971.1	tae-miR1130b-3p
Traes_5AL_65685B3A0.1	tae-miR1139
Traes_6DS_17C21940C.1	tae-miR156
Traes_4BS_28759156D.1	tae-miR164
Traes_1AL_61464BAA6.1	tae-miR167c-5p
Traes_5DL_7D14C1A38.1	tae-miR167a
Traes_5BL_53B6EC351.1	tae-miR319
Traes_5DL_A2A5A19B4.1	tae-miR396-5p
Traes_1DS_8C0C4C146.1	tae-miR397-5p
Traes_4DL_DE24CB90D.1	tae-miR398
Traes_2BL_AFEA4A7DD.1	tae-miR399
Traes_3DL_62B117C5F.1	tae-miR399
Traes_5BS_023AB8CF3.2	tae-miR399
Traes_7DL_0F8CC5C5A.2	tae-miR399
Traes_2DS_DD8E15366.1	tae-miR408
Traes_5BL_8D69C6F52.1	tae-miR408
Traes_3DL_1873B5327.1	tae-miR444a
Traes_6DL_170385DA9.1	tae-miR444a
Traes_3AL_ED29EBD89.2	tae-miR5049-3p
Traes_2DS_698DAD811.1	tae-miR5085
Traes_2DL_6E8DD862E.1	tae-miR530
Traes_3AS_6ABB22CEC.2	tae-miR530
Traes_7DS_434092F63.1	tae-miR530
Traes_6AS_706F252FA.1	tae-miR531
Traes_2BL_7041808D3.1	tae-miR5384-3p
Traes_4AL_D9FD217F8.1	tae-miR5384-3p
Traes_4DS_AFBE29C20.2	tae-miR5384-3p
Traes_3DS_0A02356F4.1	tae-miR9652-3p
Traes_5AL_6C8BD96CB.1	tae-miR9653a-3p
Traes_5BS_8845C568B.3	tae-miR9654a-3p
Traes_4AS_21D23671D.2	tae-miR9658-3p
Traes_3AL_9AD1B7942.2	tae-miR9660-5p
Traes_5AS_BF1CF6000.1	tae-miR9666a-3p
Traes_5DL_4E890ABF3.1	tae-miR9666b-3p
Traes_5BS_05E6550E2.2	tae-miR9666c-5p
Traes_2DL_91B622D3B.1	tae-miR9667-5p
Traes_7AL_6901CC32B.2	tae-miR9673-5p
Traes_6DL_1946B1DAA.1	tae-miR9674a-5p
Traes_5DS_DE2C70E4C.2	tae-miR9677a
Traes_5BL_E7A79A1D9.1	tae-miR9678-3p
Traes_2AL_8DF1244C4.1	tae-miR9772
Traes_4DL_1A67E5A11.1	tae-miR9776
Traes_2AL_0A7C96966.1	tae-miR9777
Traes_1DS_E56599925.1	tae-miR9778
Traes_2BL_119814659.1	tae-miR9778
Traes_2DS_8A6C4EC25.1	tae-miR9778
Traes_7DS_755F459BA.1	tae-miR9778
Traes_1DL_B9B69B664.1	tae-miR9779
Traes_1DL_E0BBB4A59.2	tae-miR9779
Traes_5BL_630A8A142.4	tae-miR9779
Traes_1AL_21BDC2BB5.2	tae-miR9780
Traes_2BL_89C666155.2	tae-miR9780
Traes_4AS_4935EA969.2	tae-miR9780
Traes_5AL_3505B85AB.1	tae-miR9780

## Sheet: S5
Table S5. The lncRNA-miRNA-mRNA network in wheat under drought stress
lncRNA ID	lncRNA name	miRNA	mRNA	mRNA name	mRNA function
Traes_5AL_6C8BD96CB.1	TalncR124	tae-miR9653a-3p	Traes_3AL_29C85AE6A.1	TaMES1	Methyl esterase 1
Traes_3DL_71B7E80D2.1	TalncR181	tae-miR1128	Traes_5BL_245A319AD.1	TaSERP2	Stress-associated endoplasmic reticulum protein 2
Traes_3DL_71B7E80D2.1	TalncR181	tae-miR1128	Traes_5BL_847F410C2.2	TaGT1	Nucleotide-diphospho-sugar transferase
Traes_3DL_71B7E80D2.1	TalncR181	tae-miR1128	Traes_6DL_9E32F18C1.1	TaRHD3-2	protein ROOT HAIR DEFECTIVE 3 homolog 2-like protein
Traes_2BL_7041808D3.1	TalncR242	tae-miR5384-3p	Traes_2BS_A9BF5F962.1	TaGH3.8	Indole-3-acetic acid-amido synthetase
Traes_2BL_7041808D3.1	TalncR242	tae-miR5384-3p	Traes_6AL_22D6C7054.2	TaKT25	Potassium transporter 25 protein
Traes_4DS_AFBE29C20.2	TalncR256	tae-miR5384-3p	Traes_6AL_22D6C7054.2	TaKT25	Potassium transporter 25 protein
Traes_4AL_D9FD217F8.1	TalncR27	tae-miR5384-3p	Traes_2BS_A9BF5F962.1	TaGH3.8	Probable indole-3-acetic acid-amido synthetase
Traes_4AL_D9FD217F8.1	TalncR27	tae-miR5384-3p	Traes_6AL_22D6C7054.2	TaKT25	Potassium transporter 25 protein
Traes_2BL_119814659.1	TalncR296	tae-miR9778	Traes_7AL_278F88E19.1	TaRPM1	Disease resistance protein RPM1
Traes_2BL_119814659.1	TalncR296	tae-miR9778	Traes_7BL_22D90B6C6.1	TaNBS-LRR1	Nucleotide-Binding Leucine-Rich Repeat protein
Traes_2DS_8A6C4EC25.1	TalncR302	tae-miR9778	Traes_7AL_278F88E19.1	TaRPM1	Disease resistance protein RPM1
Traes_2DS_8A6C4EC25.1	TalncR302	tae-miR9778	Traes_7BL_22D90B6C6.1	TaNBS-LRR1	Nucleotide-Binding Leucine-Rich Repeat protein
Traes_5DL_7D14C1A38.1	TalncR9	tae-miR167a	Traes_6DL_5657FF7F6.1	TaE3-1	RING-type E3 ubiquitin transferase
Traes_5DL_7D14C1A38.1	TalncR9	tae-miR167a	Traes_6BL_44939509A.1	TaE3-2	RING-type E3 ubiquitin transferase
Traes_5DL_7D14C1A38.1	TalncR9	tae-miR167a	Traes_2AL_A7941CB12.2	TaARF12-1	Auxin response factor 12
Traes_5DL_7D14C1A38.1	TalncR9	tae-miR167a	Traes_2BL_B2D711406.2	TaARF12-2	Auxin response factor 12
Traes_3DS_0A02356F4.1	TalncR99	tae-miR9652-3p	Traes_3AS_AC1FF5A12.3	TaKATNA1	Katanin p60 ATPase-containing subunit A1
Traes_3DS_0A02356F4.1	TalncR99	tae-miR9652-3p	Traes_3DS_BB402655B.1	TaFtsH1	ATP-dependent zinc metalloprotease
